# Supplementary material for: Localization patterns of speech and language errors during awake brain surgery: a systematic review
Source: Neurosurg Rev. 2023 Jan 20;46(1):38. doi: 10.1007/s10143-022-01943-9 (PMC9859901; doi:10.1007/s10143-022-01943-9)
Supplement: Supplementary file 1 — ESM 1 (XLSX 9.10 MB) [file 10143_2022_1943_MOESM1_ESM.xlsx]

## Sheet: Data overview
Nr	Authors	Title	Year	Grade (WHO)	Low/High grade	Location Lobe	Location hemisphere: L/R	Paraphasias (categories)	Cortical brain location	Subcortical brain location
1	Alimohamadi, M., Shirani, M., Moharari, R. S., Pour-Rashidi, A., Ketabchi, M., Khajavi, M., Arami, M., & Amirjamshidi, A.	Application of Awake Craniotomy and Intraoperative Brain Mapping for Surgical Resection of Insular Gliomas of the Dominant Hemisphere	2016	0	2	insular	2	6	1	caudate nucleus head
2	Bresson, D., Madadakib, C., Poissonc, I., Habasd, C., & Mandonnet, E.	Functionally tailored transcortical approach of deep-seated lesions: An alternative to the transulcal approach? A technical case report	2013	3	2	isthmus	1	2	superior temporal sulcus	1
2	Bresson, D., Madadakib, C., Poissonc, I., Habasd, C., & Mandonnet, E.	Functionally tailored transcortical approach of deep-seated lesions: An alternative to the transulcal approach? A technical case report	2013	3	2	isthmus	1	1	ventral premotor cortex	1
2	Bresson, D., Madadakib, C., Poissonc, I., Habasd, C., & Mandonnet, E.	Functionally tailored transcortical approach of deep-seated lesions: An alternative to the transulcal approach? A technical case report	2013	3	2	isthmus	1	3	supramarginal gyrus	1
2	Bresson, D., Madadakib, C., Poissonc, I., Habasd, C., & Mandonnet, E.	Functionally tailored transcortical approach of deep-seated lesions: An alternative to the transulcal approach? A technical case report	2013	3	2	isthmus	1	12	1	WM under: 5 mm anteriorly to Labbé’s vein
2	Bresson, D., Madadakib, C., Poissonc, I., Habasd, C., & Mandonnet, E.	Functionally tailored transcortical approach of deep-seated lesions: An alternative to the transulcal approach? A technical case report	2013	3	2	isthmus	1	2	1	WM under: 5 mm anteriorly to Labbé’s vein
2	Bresson, D., Madadakib, C., Poissonc, I., Habasd, C., & Mandonnet, E.	Functionally tailored transcortical approach of deep-seated lesions: An alternative to the transulcal approach? A technical case report	2013	3	2	isthmus	1	5	1	arcuate fasciculus
3	Yordanka, N., Moritz-Gasser, S., & Duffau, H.	Awake surgery for WHO Grade II gliomas within “eloquent” areas in the left dominant hemisphere: toward a “supratotal” resection	2011	2	1	frontal	1	1	ventral premotor cortex	1
3	Yordanka, N., Moritz-Gasser, S., & Duffau, H.	Awake surgery for WHO Grade II gliomas within “eloquent” areas in the left dominant hemisphere: toward a “supratotal” resection	2011	2	1	frontal	1	5	1	superior longitudinal fasciculus
3	Yordanka, N., Moritz-Gasser, S., & Duffau, H.	Awake surgery for WHO Grade II gliomas within “eloquent” areas in the left dominant hemisphere: toward a “supratotal” resection	2011	2	1	frontal	1	6	1	caudate nucleus (head)
3	Yordanka, N., Moritz-Gasser, S., & Duffau, H.	Awake surgery for WHO Grade II gliomas within “eloquent” areas in the left dominant hemisphere: toward a “supratotal” resection	2011	2	1	frontal	1	1	1	ventral premotor cortex
4	Tomasino, B., Marin, D., Maieron, M., D'Agostini, S., Medeossi, I., Fabbro, F., Skrap, M., & Luzzatti, C	A multimodal mapping study of conduction aphasia with impaired repetition and spared reading aloud	2015	0	1	frontal	1	1	inferior frontal gyrus	1
4	Tomasino, B., Marin, D., Maieron, M., D'Agostini, S., Medeossi, I., Fabbro, F., Skrap, M., & Luzzatti, C	A multimodal mapping study of conduction aphasia with impaired repetition and spared reading aloud	2015	0	1	frontal	1	5	middle temporal gyrus	1
4	Tomasino, B., Marin, D., Maieron, M., D'Agostini, S., Medeossi, I., Fabbro, F., Skrap, M., & Luzzatti, C	A multimodal mapping study of conduction aphasia with impaired repetition and spared reading aloud	2015	0	1	frontal	1	5	temporal cortex	1
4	Tomasino, B., Marin, D., Maieron, M., D'Agostini, S., Medeossi, I., Fabbro, F., Skrap, M., & Luzzatti, C	A multimodal mapping study of conduction aphasia with impaired repetition and spared reading aloud	2015	0	1	frontal	1	5	parietal cortex	1
4	Tomasino, B., Marin, D., Maieron, M., D'Agostini, S., Medeossi, I., Fabbro, F., Skrap, M., & Luzzatti, C	A multimodal mapping study of conduction aphasia with impaired repetition and spared reading aloud	2015	0	1	frontal	1	2	middle temporal gyrus	1
5	Fujii, M., Maesawa, S., Motomura, K., Futamura, M., Hayashi, Y., Koba, I., & Wakabayashi, T.	Intraoperative subcortical mapping of a language-associated deep frontal tract connecting the superior frontal gyrus to Broca’s area in the dominant hemisphere of patients with glioma	2015	2	1	frontal	1	12	1	Frontal alsant tract
5	Fujii, M., Maesawa, S., Motomura, K., Futamura, M., Hayashi, Y., Koba, I., & Wakabayashi, T.	Intraoperative subcortical mapping of a language-associated deep frontal tract connecting the superior frontal gyrus to Broca’s area in the dominant hemisphere of patients with glioma	2015	2	1	frontal	1	8	1	Frontal alsan tract
5	Fujii, M., Maesawa, S., Motomura, K., Futamura, M., Hayashi, Y., Koba, I., & Wakabayashi, T.	Intraoperative subcortical mapping of a language-associated deep frontal tract connecting the superior frontal gyrus to Broca’s area in the dominant hemisphere of patients with glioma	2015	2	1	frontal	1	6	1	Frontal alsan tract
5	Fujii, M., Maesawa, S., Motomura, K., Futamura, M., Hayashi, Y., Koba, I., & Wakabayashi, T.	Intraoperative subcortical mapping of a language-associated deep frontal tract connecting the superior frontal gyrus to Broca’s area in the dominant hemisphere of patients with glioma	2015	2	1	frontal	1	1	1	Frontal alsan tract
5	Fujii, M., Maesawa, S., Motomura, K., Futamura, M., Hayashi, Y., Koba, I., & Wakabayashi, T.	Intraoperative subcortical mapping of a language-associated deep frontal tract connecting the superior frontal gyrus to Broca’s area in the dominant hemisphere of patients with glioma	2015	2	1	frontal	1	1	1	Frontal alsan tract
5	Fujii, M., Maesawa, S., Motomura, K., Futamura, M., Hayashi, Y., Koba, I., & Wakabayashi, T.	Intraoperative subcortical mapping of a language-associated deep frontal tract connecting the superior frontal gyrus to Broca’s area in the dominant hemisphere of patients with glioma	2015	4	2	frontal	1	1	1	Frontal alsan tract
5	Fujii, M., Maesawa, S., Motomura, K., Futamura, M., Hayashi, Y., Koba, I., & Wakabayashi, T.	Intraoperative subcortical mapping of a language-associated deep frontal tract connecting the superior frontal gyrus to Broca’s area in the dominant hemisphere of patients with glioma	2015	3	2	frontal	1	1	1	Frontal alsan tract
6	Petrovich, N. M., Holodny, A. I., Brennan, C. W., & Gutin, P	Isolated Translocation of Wernicke’s Area to the Right Hemisphere in a 62-Year-Man with a Temporo-Parietal Glioma	2014	3	2	temporal/parietal	1	1	inferior frontal gyrus	1
6	Petrovich, N. M., Holodny, A. I., Brennan, C. W., & Gutin, P	Isolated Translocation of Wernicke’s Area to the Right Hemisphere in a 62-Year-Man with a Temporo-Parietal Glioma	2014	3	2	temporal/parietal	1	5	superior temporal lobe	1
7	Wilden, J. A., Voorhies, J., Mosier, K. M., O'Neill, D. P., & Cohen-Gadol, A. A.	Strategies to maximize resection of complex, or high surgical risk, low-grade gliomas	2013	2	1	insular	1	2	inferior frontal gyrus	1
8	Herbet, G., Lafargue, G., Almairac, F., Moritz-Gasser, S., Bonnetblanc, F., & Duffau, H	Disrupting the right pars opercularis with electrical stimulation frees the song: case report	2015	0	1	frontal temporal insular	2	1	ventral premotor cortex	1
8	Herbet, G., Lafargue, G., Almairac, F., Moritz-Gasser, S., Bonnetblanc, F., & Duffau, H	Disrupting the right pars opercularis with electrical stimulation frees the song: case report	2015	0	1	frontal temporal insular	2	3	ventral premotor cortex	1
9	Sarubbo, S., Latini, F., Sette, E., Milani, P., Granieri, E., Fainardi, E., & Cavallo, M. A.	Is the resection of gliomas in Wernicke’s area reliable?	2012	4	2	temporal	1	2	Middle temporal gyrus	1
9	Sarubbo, S., Latini, F., Sette, E., Milani, P., Granieri, E., Fainardi, E., & Cavallo, M. A.	Is the resection of gliomas in Wernicke’s area reliable?	2012	2	1	temporal	1	4	1	inferior fronto-occipital fasciculus
9	Sarubbo, S., Latini, F., Sette, E., Milani, P., Granieri, E., Fainardi, E., & Cavallo, M. A.	Is the resection of gliomas in Wernicke’s area reliable?	2012	4	2	temporal	1	4	1	inferior fronto-occipital fasciculus
9	Sarubbo, S., Latini, F., Sette, E., Milani, P., Granieri, E., Fainardi, E., & Cavallo, M. A.	Is the resection of gliomas in Wernicke’s area reliable?	2012	4	2	STG and involving the sub-cortical language pathways, particularly AF and the posterior portion of the indirect component of the SLF	1	2	1	Superior longitudinal fasciculus
9	Sarubbo, S., Latini, F., Sette, E., Milani, P., Granieri, E., Fainardi, E., & Cavallo, M. A.	Is the resection of gliomas in Wernicke’s area reliable?	2012	2	1	temporal	1	5	1	arcuate fasciculus
9	Sarubbo, S., Latini, F., Sette, E., Milani, P., Granieri, E., Fainardi, E., & Cavallo, M. A.	Is the resection of gliomas in Wernicke’s area reliable?	2012	4	2	STG and involving the sub-cortical language pathways, particularly AF and the posterior portion of the indirect component of the SLF	1	5	1	arcuate fasciculus
9	Sarubbo, S., Latini, F., Sette, E., Milani, P., Granieri, E., Fainardi, E., & Cavallo, M. A.	Is the resection of gliomas in Wernicke’s area reliable?	2012	4	2	temporal	1	2	1	Superior longitudinal fasciculus
10	Chan-Seng, E., Moritz-Gasser, S., & Duffau, H.	Awake mapping for low-grade gliomas involving the left sagittal stratum: anatomofunctional and surgical considerations	2014	2	1	sagittal stratum	1	1	ventral premotor cortex	1
10	Chan-Seng, E., Moritz-Gasser, S., & Duffau, H.	Awake mapping for low-grade gliomas involving the left sagittal stratum: anatomofunctional and surgical considerations	2014	2	1	sagittal stratum	1	1	ventral premotor cortex	1
10	Chan-Seng, E., Moritz-Gasser, S., & Duffau, H.	Awake mapping for low-grade gliomas involving the left sagittal stratum: anatomofunctional and surgical considerations	2014	2	1	sagittal stratum	1	1	ventral premotor cortex	1
10	Chan-Seng, E., Moritz-Gasser, S., & Duffau, H.	Awake mapping for low-grade gliomas involving the left sagittal stratum: anatomofunctional and surgical considerations	2014	2	1	sagittal stratum	1	1	ventral premotor cortex	1
10	Chan-Seng, E., Moritz-Gasser, S., & Duffau, H.	Awake mapping for low-grade gliomas involving the left sagittal stratum: anatomofunctional and surgical considerations	2014	2	1	sagittal stratum	1	1	ventral premotor cortex	1
10	Chan-Seng, E., Moritz-Gasser, S., & Duffau, H.	Awake mapping for low-grade gliomas involving the left sagittal stratum: anatomofunctional and surgical considerations	2014	2	1	sagittal stratum	1	1	ventral premotor cortex	1
10	Chan-Seng, E., Moritz-Gasser, S., & Duffau, H.	Awake mapping for low-grade gliomas involving the left sagittal stratum: anatomofunctional and surgical considerations	2014	2	1	sagittal stratum	1	1	ventral premotor cortex	1
10	Chan-Seng, E., Moritz-Gasser, S., & Duffau, H.	Awake mapping for low-grade gliomas involving the left sagittal stratum: anatomofunctional and surgical considerations	2014	2	1	sagittal stratum	1	1	ventral premotor cortex	1
10	Chan-Seng, E., Moritz-Gasser, S., & Duffau, H.	Awake mapping for low-grade gliomas involving the left sagittal stratum: anatomofunctional and surgical considerations	2014	2	1	sagittal stratum	1	5	superior temporal gyrus	1
10	Chan-Seng, E., Moritz-Gasser, S., & Duffau, H.	Awake mapping for low-grade gliomas involving the left sagittal stratum: anatomofunctional and surgical considerations	2014	2	1	sagittal stratum	1	10	inferior temporal gyrus	1
10	Chan-Seng, E., Moritz-Gasser, S., & Duffau, H.	Awake mapping for low-grade gliomas involving the left sagittal stratum: anatomofunctional and surgical considerations	2014	2	1	sagittal stratum	1	5	superior temporal gyrus	1
10	Chan-Seng, E., Moritz-Gasser, S., & Duffau, H.	Awake mapping for low-grade gliomas involving the left sagittal stratum: anatomofunctional and surgical considerations	2014	2	1	sagittal stratum	1	2	supra marginal gyrus	1
10	Chan-Seng, E., Moritz-Gasser, S., & Duffau, H.	Awake mapping for low-grade gliomas involving the left sagittal stratum: anatomofunctional and surgical considerations	2014	2	1	sagittal stratum	1	2	supramarginal gyrus	1
10	Chan-Seng, E., Moritz-Gasser, S., & Duffau, H.	Awake mapping for low-grade gliomas involving the left sagittal stratum: anatomofunctional and surgical considerations	2014	2	1	sagittal stratum	1	2	middle temporal gyrus	1
10	Chan-Seng, E., Moritz-Gasser, S., & Duffau, H.	Awake mapping for low-grade gliomas involving the left sagittal stratum: anatomofunctional and surgical considerations	2014	2	1	sagittal stratum	1	2	superior temporal gyrus	1
10	Chan-Seng, E., Moritz-Gasser, S., & Duffau, H.	Awake mapping for low-grade gliomas involving the left sagittal stratum: anatomofunctional and surgical considerations	2014	2	1	sagittal stratum	1	2	middle temporal gyrus	1
10	Chan-Seng, E., Moritz-Gasser, S., & Duffau, H.	Awake mapping for low-grade gliomas involving the left sagittal stratum: anatomofunctional and surgical considerations	2014	2	1	sagittal stratum	1	2	superior temporal gyrus	1
10	Chan-Seng, E., Moritz-Gasser, S., & Duffau, H.	Awake mapping for low-grade gliomas involving the left sagittal stratum: anatomofunctional and surgical considerations	2014	2	1	sagittal stratum	1	2	inferior temporal gyrus	1
10	Chan-Seng, E., Moritz-Gasser, S., & Duffau, H.	Awake mapping for low-grade gliomas involving the left sagittal stratum: anatomofunctional and surgical considerations	2014	2	1	sagittal stratum	1	2	superior temporal gyrus	1
10	Chan-Seng, E., Moritz-Gasser, S., & Duffau, H.	Awake mapping for low-grade gliomas involving the left sagittal stratum: anatomofunctional and surgical considerations	2014	2	1	sagittal stratum	1	2	superior temporal gyrus	1
10	Chan-Seng, E., Moritz-Gasser, S., & Duffau, H.	Awake mapping for low-grade gliomas involving the left sagittal stratum: anatomofunctional and surgical considerations	2014	2	1	sagittal stratum	1	4	middle temporal gyrus	1
10	Chan-Seng, E., Moritz-Gasser, S., & Duffau, H.	Awake mapping for low-grade gliomas involving the left sagittal stratum: anatomofunctional and surgical considerations	2014	2	1	sagittal stratum	1	4	superior temporal gyrus	1
10	Chan-Seng, E., Moritz-Gasser, S., & Duffau, H.	Awake mapping for low-grade gliomas involving the left sagittal stratum: anatomofunctional and surgical considerations	2014	2	1	sagittal stratum	1	4	superior temporal gyrus	1
10	Chan-Seng, E., Moritz-Gasser, S., & Duffau, H.	Awake mapping for low-grade gliomas involving the left sagittal stratum: anatomofunctional and surgical considerations	2014	2	1	sagittal stratum	1	4	1	inferior fronto-occipital fasciculus
10	Chan-Seng, E., Moritz-Gasser, S., & Duffau, H.	Awake mapping for low-grade gliomas involving the left sagittal stratum: anatomofunctional and surgical considerations	2014	2	1	sagittal stratum	1	4	1	inferior fronto-occipital fasciculus
10	Chan-Seng, E., Moritz-Gasser, S., & Duffau, H.	Awake mapping for low-grade gliomas involving the left sagittal stratum: anatomofunctional and surgical considerations	2014	2	1	sagittal stratum	1	4	1	inferior fronto-occipital fasciculus
10	Chan-Seng, E., Moritz-Gasser, S., & Duffau, H.	Awake mapping for low-grade gliomas involving the left sagittal stratum: anatomofunctional and surgical considerations	2014	2	1	sagittal stratum	1	4	1	inferior fronto-occipital fasciculus
10	Chan-Seng, E., Moritz-Gasser, S., & Duffau, H.	Awake mapping for low-grade gliomas involving the left sagittal stratum: anatomofunctional and surgical considerations	2014	2	1	sagittal stratum	1	4	1	inferior fronto-occipital fasciculus
10	Chan-Seng, E., Moritz-Gasser, S., & Duffau, H.	Awake mapping for low-grade gliomas involving the left sagittal stratum: anatomofunctional and surgical considerations	2014	2	1	sagittal stratum	1	5	1	arcuate fasciculus
10	Chan-Seng, E., Moritz-Gasser, S., & Duffau, H.	Awake mapping for low-grade gliomas involving the left sagittal stratum: anatomofunctional and surgical considerations	2014	2	1	sagittal stratum	1	10	1	inferior longitudial fascicle
10	Chan-Seng, E., Moritz-Gasser, S., & Duffau, H.	Awake mapping for low-grade gliomas involving the left sagittal stratum: anatomofunctional and surgical considerations	2014	2	1	sagittal stratum	1	10	1	inferior longitudial fascicle
10	Chan-Seng, E., Moritz-Gasser, S., & Duffau, H.	Awake mapping for low-grade gliomas involving the left sagittal stratum: anatomofunctional and surgical considerations	2014	2	1	sagittal stratum	1	5	1	arcuate fasciculus
10	Chan-Seng, E., Moritz-Gasser, S., & Duffau, H.	Awake mapping for low-grade gliomas involving the left sagittal stratum: anatomofunctional and surgical considerations	2014	2	1	sagittal stratum	1	5	1	arcuate fasciculus
10	Chan-Seng, E., Moritz-Gasser, S., & Duffau, H.	Awake mapping for low-grade gliomas involving the left sagittal stratum: anatomofunctional and surgical considerations	2014	2	1	sagittal stratum	1	10	1	inferior longitudial fascicle
10	Chan-Seng, E., Moritz-Gasser, S., & Duffau, H.	Awake mapping for low-grade gliomas involving the left sagittal stratum: anatomofunctional and surgical considerations	2014	2	1	sagittal stratum	1	5	1	arcuate fasciculus
10	Chan-Seng, E., Moritz-Gasser, S., & Duffau, H.	Awake mapping for low-grade gliomas involving the left sagittal stratum: anatomofunctional and surgical considerations	2014	2	1	sagittal stratum	1	5	1	arcuate fasciculus
10	Chan-Seng, E., Moritz-Gasser, S., & Duffau, H.	Awake mapping for low-grade gliomas involving the left sagittal stratum: anatomofunctional and surgical considerations	2014	2	1	sagittal stratum	1	4	1	inferior fronto-occipital fasciculus
10	Chan-Seng, E., Moritz-Gasser, S., & Duffau, H.	Awake mapping for low-grade gliomas involving the left sagittal stratum: anatomofunctional and surgical considerations	2014	2	1	sagittal stratum	1	4	1	inferior fronto-occipital fasciculus
10	Chan-Seng, E., Moritz-Gasser, S., & Duffau, H.	Awake mapping for low-grade gliomas involving the left sagittal stratum: anatomofunctional and surgical considerations	2014	2	1	sagittal stratum	1	4	1	inferior fronto-occipital fasciculus
11	Martino, J., de Lucas, E. M., Ibáñez-Plágaro, F. J., Valle-Folgueral, J. M., & Vázquez-Barquero, A.	Foix-Chavany-Marie syndrome caused by a disconnection between the right pars opercularis of the inferior frontal gyrus and the supplementary motor area	2012	2	1	frontotemporoinsular	2	1	ventral premotor cortex	1
11	Martino, J., de Lucas, E. M., Ibáñez-Plágaro, F. J., Valle-Folgueral, J. M., & Vázquez-Barquero, A.	Foix-Chavany-Marie syndrome caused by a disconnection between the right pars opercularis of the inferior frontal gyrus and the supplementary motor area	2012	2	1	frontotemporoinsular	2	3	postcentral gyrus	1
11	Martino, J., de Lucas, E. M., Ibáñez-Plágaro, F. J., Valle-Folgueral, J. M., & Vázquez-Barquero, A.	Foix-Chavany-Marie syndrome caused by a disconnection between the right pars opercularis of the inferior frontal gyrus and the supplementary motor area	2012	2	1	frontotemporoinsular	2	3	pars opercularis	1
12	Gras-Combe, G., Moritz-Gasser, S., Herbet, G., & Duffau, H.	Intraoperative subcortical electrical mapping of optic radiations in awake surgery for glioma involving visual pathways	2012	2	1	temporooccipitoparietal junction	2	1	ventral premotor cortex	1
12	Gras-Combe, G., Moritz-Gasser, S., Herbet, G., & Duffau, H.	Intraoperative subcortical electrical mapping of optic radiations in awake surgery for glioma involving visual pathways	2012	2	1	temporooccipitoparietal junction	2	1	rolandic operculum	1
12	Gras-Combe, G., Moritz-Gasser, S., Herbet, G., & Duffau, H.	Intraoperative subcortical electrical mapping of optic radiations in awake surgery for glioma involving visual pathways	2012	2	1	temporooccipitoparietal junction	1	10	middle temporal gyrus and the occipital lobe	1
12	Gras-Combe, G., Moritz-Gasser, S., Herbet, G., & Duffau, H.	Intraoperative subcortical electrical mapping of optic radiations in awake surgery for glioma involving visual pathways	2012	2	1	temporooccipitoparietal junction	1	2	superior temporal gyrus	1
13	Parney, I. F., Goerss, S. J., McGee, K., Huston III, J., Perkins, W. J., & Meyer, F. B.	Awake Craniotomy, Electrophysiologic Mapping, and Tumor Resection With High-Field Intraoperative MRI	2010	3	2	temporal	1	1	inferior frontal gyrus	1
14	Lang, F. F., Olansen, N. E., Demonte, F., Gokaslan, Z. L., Holland, E. C., Kalhorn, C., & Sawaya, R.	Surgical resection of intrinsic insular tumors: complication avoidance	2001	0	0	insular	1	1	broca's area	1
14	Lang, F. F., Olansen, N. E., Demonte, F., Gokaslan, Z. L., Holland, E. C., Kalhorn, C., & Sawaya, R.	Surgical resection of intrinsic insular tumors: complication avoidance	2001	2,3	3	insular, tempoinsular, frontal-operculum insula	1	1	Broca's area	1
15	Ribas, E. S. C., & Duffau, H.	Permanent anosmia and ageusia after resection of a left temporoinsular low-grade glioma: anatomofunctional considerations	2012	2	1	temporoinsular	1	1	rolandic operculum	1
15	Ribas, E. S. C., & Duffau, H.	Permanent anosmia and ageusia after resection of a left temporoinsular low-grade glioma: anatomofunctional considerations	2012	2	1	temporoinsular	1	3	insula (anterior)	1
15	Ribas, E. S. C., & Duffau, H.	Permanent anosmia and ageusia after resection of a left temporoinsular low-grade glioma: anatomofunctional considerations	2012	2	1	temporoinsular	1	3	1	lentiform nucleus
15	Ribas, E. S. C., & Duffau, H.	Permanent anosmia and ageusia after resection of a left temporoinsular low-grade glioma: anatomofunctional considerations	2012	2	1	temporoinsular	1	2	superior temporal gyrus	1
15	Ribas, E. S. C., & Duffau, H.	Permanent anosmia and ageusia after resection of a left temporoinsular low-grade glioma: anatomofunctional considerations	2012	2	1	temporoinsular	1	4	1	inferior fronto-occipital fasciculus
15	Ribas, E. S. C., & Duffau, H.	Permanent anosmia and ageusia after resection of a left temporoinsular low-grade glioma: anatomofunctional considerations	2012	2	1	temporoinsular	1	5	1	arcuate fasciculus (temporal)
16	MotoMura, K., Fujii, M., Maesawa, S., Kuramitsu, S., Natsume, A., & Wakabayashi, T.	Association of dorsal inferior frontooccipital fasciculus fibers in the deep parietal lobe with both reading and writing processes: a brain mapping study	2014	4	2	inferior parietal	1	5	superior temporal gyrus	1
16	MotoMura, K., Fujii, M., Maesawa, S., Kuramitsu, S., Natsume, A., & Wakabayashi, T.	Association of dorsal inferior frontooccipital fasciculus fibers in the deep parietal lobe with both reading and writing processes: a brain mapping study	2014	4	2	inferior parietal	1	10	1	inferior fronto-occipital fasciculus (dorsal)
16	MotoMura, K., Fujii, M., Maesawa, S., Kuramitsu, S., Natsume, A., & Wakabayashi, T.	Association of dorsal inferior frontooccipital fasciculus fibers in the deep parietal lobe with both reading and writing processes: a brain mapping study	2014	4	2	inferior parietal	1	11	1	inferior fronto-occipital fasciculus (dorsal)
16	MotoMura, K., Fujii, M., Maesawa, S., Kuramitsu, S., Natsume, A., & Wakabayashi, T.	Association of dorsal inferior frontooccipital fasciculus fibers in the deep parietal lobe with both reading and writing processes: a brain mapping study	2014	4	2	inferior parietal	1	4	1	inferior fronto-occipital fasciculus
17	Kamada, K., Todo, T., Masutani, Y., Aoki, S., Ino, K., Morita, A., & Saito, N.	Visualization of the frontotemporal language fibers by tractography combined with functional magnetic resonance imaging and magnetoencephalography	2007	4	2	frontal	2	1	inferior frontal gyrus	1
17	Kamada, K., Todo, T., Masutani, Y., Aoki, S., Ino, K., Morita, A., & Saito, N.	Visualization of the frontotemporal language fibers by tractography combined with functional magnetic resonance imaging and magnetoencephalography	2007	4	2	frontal	2	1	middle frontal gyrus	1
17	Kamada, K., Todo, T., Masutani, Y., Aoki, S., Ino, K., Morita, A., & Saito, N.	Visualization of the frontotemporal language fibers by tractography combined with functional magnetic resonance imaging and magnetoencephalography	2007	2	1	frontal	1	1	middle frontal gyrus	1
17	Kamada, K., Todo, T., Masutani, Y., Aoki, S., Ino, K., Morita, A., & Saito, N.	Visualization of the frontotemporal language fibers by tractography combined with functional magnetic resonance imaging and magnetoencephalography	2007	4	2	frontal	2	3	middle frontal gyrus	1
17	Kamada, K., Todo, T., Masutani, Y., Aoki, S., Ino, K., Morita, A., & Saito, N.	Visualization of the frontotemporal language fibers by tractography combined with functional magnetic resonance imaging and magnetoencephalography	2007	4	2	frontal	2	2	1	arcuate fasciculus (adjecent to)
17	Kamada, K., Todo, T., Masutani, Y., Aoki, S., Ino, K., Morita, A., & Saito, N.	Visualization of the frontotemporal language fibers by tractography combined with functional magnetic resonance imaging and magnetoencephalography	2007	2	1	frontal	1	2	1	arcuate fisciculus
18	Robles, S. G., Gatignol, P., Capelle, L., Mitchell, M. C., & Duffau, H.	The role of dominant striatum in language: a study using intraoperative electrical stimulations	2005	2	1	insular	1	3	1	putamen
18	Robles, S. G., Gatignol, P., Capelle, L., Mitchell, M. C., & Duffau, H.	The role of dominant striatum in language: a study using intraoperative electrical stimulations	2005	2	1	insular	1	3	1	putamen
18	Robles, S. G., Gatignol, P., Capelle, L., Mitchell, M. C., & Duffau, H.	The role of dominant striatum in language: a study using intraoperative electrical stimulations	2005	2	1	insular	1	3	1	putamen
18	Robles, S. G., Gatignol, P., Capelle, L., Mitchell, M. C., & Duffau, H.	The role of dominant striatum in language: a study using intraoperative electrical stimulations	2005	2	1	insular	1	3	1	putamen
18	Robles, S. G., Gatignol, P., Capelle, L., Mitchell, M. C., & Duffau, H.	The role of dominant striatum in language: a study using intraoperative electrical stimulations	2005	2	1	fronto-mesial	1	6	1	head of caudete
18	Robles, S. G., Gatignol, P., Capelle, L., Mitchell, M. C., & Duffau, H.	The role of dominant striatum in language: a study using intraoperative electrical stimulations	2005	2	1	fronto-mesial	2	6	1	head of caudete
18	Robles, S. G., Gatignol, P., Capelle, L., Mitchell, M. C., & Duffau, H.	The role of dominant striatum in language: a study using intraoperative electrical stimulations	2005	2	1	fronto-mesial	2	6	1	head of caudete
18	Robles, S. G., Gatignol, P., Capelle, L., Mitchell, M. C., & Duffau, H.	The role of dominant striatum in language: a study using intraoperative electrical stimulations	2005	2	1	fronto-mesial	1	6	1	head of caudete
18	Robles, S. G., Gatignol, P., Capelle, L., Mitchell, M. C., & Duffau, H.	The role of dominant striatum in language: a study using intraoperative electrical stimulations	2005	2	1	fronto-mesial	1	6	1	head of caudete
18	Robles, S. G., Gatignol, P., Capelle, L., Mitchell, M. C., & Duffau, H.	The role of dominant striatum in language: a study using intraoperative electrical stimulations	2005	2	1	fronto-mesial	1	6	1	head of caudete
19	Kurimoto, M., Takaiwa, A., Nagai, S., Hayashi, N., & Endo, S.	Anomia for People's Names After Left Anterior Temporal Lobe Resection	2010	4	2	temporal	1	1	temporal gyrus	1
20	Rech, F., Duffau, H., Pinelli, C., Masson, A., Roublot, P., Billy-Jacques, A., Brissart, H., & Civit, T.	Intraoperative identification of the negative motor network during awake surgery to prevent deficit following brain resection in premotor regions	2017	2,3,4	3	frontal	3	1	1	white matter under inferior frontal gyrus
21	Nomura, K., Kazui, H., Tokunaga, H., Hirata, M., Goto, T., Goto, Y., Hashimoto, N., Yoshimine, T., & Takeda, M.	Possible roles of the dominant uncinate fasciculus in naming objects: A case report of intraoperative electrical stimulation on a patient with a brain tumour	2013	2	1	insula, temporal stem, and orbitofrontal cortex: near uncinate fasciculus	1	13	1	uncinate fasciculus
21	Nomura, K., Kazui, H., Tokunaga, H., Hirata, M., Goto, T., Goto, Y., Hashimoto, N., Yoshimine, T., & Takeda, M.	Possible roles of the dominant uncinate fasciculus in naming objects: A case report of intraoperative electrical stimulation on a patient with a brain tumour	2013	2	1	insula, temporal stem, and orbitofrontal cortex: near uncinate fasciculus	1	12	1	uncinate fasciculus
21	Nomura, K., Kazui, H., Tokunaga, H., Hirata, M., Goto, T., Goto, Y., Hashimoto, N., Yoshimine, T., & Takeda, M.	Possible roles of the dominant uncinate fasciculus in naming objects: A case report of intraoperative electrical stimulation on a patient with a brain tumour	2013	2	1	insula, temporal stem, and orbitofrontal cortex: near uncinate fasciculus	1	6	1	uncinate fasciculus
22	Chernoff, B. L., Sims, M. H., Smith, S. O., Pilcher, W. H., & Mahon, B. Z.	Direct electrical stimulation of the left frontal aslant tract disrupts sentence planning without affecting articulation	2019	0	0	frontal	1	4	1	Frontal Aslant Tract
22	Chernoff, B. L., Sims, M. H., Smith, S. O., Pilcher, W. H., & Mahon, B. Z.	Direct electrical stimulation of the left frontal aslant tract disrupts sentence planning without affecting articulation	2019	0	0	frontal	1	4	1	Frontal Aslant Tract
22	Chernoff, B. L., Sims, M. H., Smith, S. O., Pilcher, W. H., & Mahon, B. Z.	Direct electrical stimulation of the left frontal aslant tract disrupts sentence planning without affecting articulation	2019	0	0	frontal	1	8	1	Frontal Aslant Tract
22	Chernoff, B. L., Sims, M. H., Smith, S. O., Pilcher, W. H., & Mahon, B. Z.	Direct electrical stimulation of the left frontal aslant tract disrupts sentence planning without affecting articulation	2019	0	0	frontal	1	12	1	Frontal Aslant Tract
22	Chernoff, B. L., Sims, M. H., Smith, S. O., Pilcher, W. H., & Mahon, B. Z.	Direct electrical stimulation of the left frontal aslant tract disrupts sentence planning without affecting articulation	2019	0	0	frontal	1	12	1	Frontal Aslant Tract
22	Chernoff, B. L., Sims, M. H., Smith, S. O., Pilcher, W. H., & Mahon, B. Z.	Direct electrical stimulation of the left frontal aslant tract disrupts sentence planning without affecting articulation	2019	0	0	frontal	1	1	1	frontal aslant tract
23	Spena, G., Costi, E., Panciani, P. P., Roca, E., Migliorati, K., & Fontanella, M. M.	Acute functional reactivation of the language network during awake intraoperative brain mapping	2015	3	2	frontal	1	1	ventral premotor cortex	1
24	De Benedictis, A., Moritz-Gasser, S., & Duffau, H.	Awake Mapping Optimizes the Extent of Resection for Low-Grade Gliomas in Eloquent Areas	2010	2	1	frontal	1	3	ventral premotor cortex	1
24	De Benedictis, A., Moritz-Gasser, S., & Duffau, H.	Awake Mapping Optimizes the Extent of Resection for Low-Grade Gliomas in Eloquent Areas	2010	2	1	frontal	1	5	inferior frontal gyrus (pars opercularis)	1
24	De Benedictis, A., Moritz-Gasser, S., & Duffau, H.	Awake Mapping Optimizes the Extent of Resection for Low-Grade Gliomas in Eloquent Areas	2010	2	1	frontal	1	4	premotor cortex	1
24	De Benedictis, A., Moritz-Gasser, S., & Duffau, H.	Awake Mapping Optimizes the Extent of Resection for Low-Grade Gliomas in Eloquent Areas	2010	2	1	frontal	1	4	prefrontal cortex	1
24	De Benedictis, A., Moritz-Gasser, S., & Duffau, H.	Awake Mapping Optimizes the Extent of Resection for Low-Grade Gliomas in Eloquent Areas	2010	2	1	frontal	1	3	ventral premotor cortex	1
24	De Benedictis, A., Moritz-Gasser, S., & Duffau, H.	Awake Mapping Optimizes the Extent of Resection for Low-Grade Gliomas in Eloquent Areas	2010	2	1	parietal	1	3	ventral premotor cortex	1
24	De Benedictis, A., Moritz-Gasser, S., & Duffau, H.	Awake Mapping Optimizes the Extent of Resection for Low-Grade Gliomas in Eloquent Areas	2010	2	1	frontal	1	5	1	arcuate fasciculus
24	De Benedictis, A., Moritz-Gasser, S., & Duffau, H.	Awake Mapping Optimizes the Extent of Resection for Low-Grade Gliomas in Eloquent Areas	2010	2	1	parietal	1	5	1	arcuate fasciculus
24	De Benedictis, A., Moritz-Gasser, S., & Duffau, H.	Awake Mapping Optimizes the Extent of Resection for Low-Grade Gliomas in Eloquent Areas	2010	2	1	frontal	1	6	1	head of caudete nucleus
24	De Benedictis, A., Moritz-Gasser, S., & Duffau, H.	Awake Mapping Optimizes the Extent of Resection for Low-Grade Gliomas in Eloquent Areas	2010	2	1	frontal	1	3	1	2: fibers from ventral premotor cortex
24	De Benedictis, A., Moritz-Gasser, S., & Duffau, H.	Awake Mapping Optimizes the Extent of Resection for Low-Grade Gliomas in Eloquent Areas	2010	2	1	frontal	1	3	1	2: fibers from ventral premotor cortex
24	De Benedictis, A., Moritz-Gasser, S., & Duffau, H.	Awake Mapping Optimizes the Extent of Resection for Low-Grade Gliomas in Eloquent Areas	2010	2	1	frontal	1	4	1	inferior fronto-occipital fasciculus
24	De Benedictis, A., Moritz-Gasser, S., & Duffau, H.	Awake Mapping Optimizes the Extent of Resection for Low-Grade Gliomas in Eloquent Areas	2010	2	1	frontal	1	4	1	inferior fronto-occipital fasciculus
25	Barone, F., Alberio, N., Iacopino, D. G., Giammalva, G. R., D’Arrigo, C., Tagnese, W., Graziano, F., Cicero, S., & Maugeri, R.	Brain Mapping as Helpful Tool in Brain Glioma Surgical Treatment—Toward the “Perfect Surgery”?	2018	2	1	frontal	2	1	broca's area	1
25	Barone, F., Alberio, N., Iacopino, D. G., Giammalva, G. R., D’Arrigo, C., Tagnese, W., Graziano, F., Cicero, S., & Maugeri, R.	Brain Mapping as Helpful Tool in Brain Glioma Surgical Treatment—Toward the “Perfect Surgery”?	2018	2	1	frontal	2	5	1	frontooccipital fascicle = IFOF
26	Ogawa, H., Kamada, K., Kapeller, C., Hiroshima, S., Prueckl, R., & Guger, C.	Rapid and Minimum Invasive Functional Brain Mapping by Real-Time Visualization of High Gamma Activity During Awake Craniotomy	2014	4	2	frontal temporal	1	1	inferior frontal gyrus	1
27	Hirono, S., Ozaki, K., Ito, D., Matsutani, T., & Iwadate, Y.	Hammock Middle Cerebral Artery and Delayed Infarction in Lenticulostriate Artery After Staged Resection of Giant Insular Glioma	2018	2	1	insular	1	4	1	inferior fronto-occipital fasciculus
28	Vassal, M., Le Bars, E., Moritz-Gasser, S. S., Menjot, N., & Duffau, H.	Crossed aphasia elicited by intraoperative cortical and subcortical stimulation in awake patients	2010	2	1	frontotemporalinsular	2	1	ventral premotor cortex	1
28	Vassal, M., Le Bars, E., Moritz-Gasser, S. S., Menjot, N., & Duffau, H.	Crossed aphasia elicited by intraoperative cortical and subcortical stimulation in awake patients	2010	3	2	temporal	2	1	ventral premotor cortex	1
28	Vassal, M., Le Bars, E., Moritz-Gasser, S. S., Menjot, N., & Duffau, H.	Crossed aphasia elicited by intraoperative cortical and subcortical stimulation in awake patients	2010	2	1	frontotemporalinsular	2	4	superior temporal gyrus	1
28	Vassal, M., Le Bars, E., Moritz-Gasser, S. S., Menjot, N., & Duffau, H.	Crossed aphasia elicited by intraoperative cortical and subcortical stimulation in awake patients	2010	2	1	temporal	2	4	superior temporal gyrus	1
28	Vassal, M., Le Bars, E., Moritz-Gasser, S. S., Menjot, N., & Duffau, H.	Crossed aphasia elicited by intraoperative cortical and subcortical stimulation in awake patients	2010	3	2	temporal	2	2	inferior frontal gyrus	1
28	Vassal, M., Le Bars, E., Moritz-Gasser, S. S., Menjot, N., & Duffau, H.	Crossed aphasia elicited by intraoperative cortical and subcortical stimulation in awake patients	2010	2	1	temporal	2	4	1	inferior fronto-occipital fasciculus
28	Vassal, M., Le Bars, E., Moritz-Gasser, S. S., Menjot, N., & Duffau, H.	Crossed aphasia elicited by intraoperative cortical and subcortical stimulation in awake patients	2010	3	2	temporal	2	4	1	inferior fronto-occipital fasciculus
28	Vassal, M., Le Bars, E., Moritz-Gasser, S. S., Menjot, N., & Duffau, H.	Crossed aphasia elicited by intraoperative cortical and subcortical stimulation in awake patients	2010	2	1	temporal	2	5	1	arcuate fasciculus
29	Sarubbo, S., Latini, F., Panajia, A., Candela, C., Quatrale, R., Milani, P., Fainardi, E., Granieri, E., Trapella, G., Tugnoli, V., & Cavallo, M. A.	Awake surgery in low-grade gliomas harboring eloquent areas: 3-year mean follow-up	2011	2	1	temporal parietal	1	4	1	inferior fronto-occipital fasciculus
29	Sarubbo, S., Latini, F., Panajia, A., Candela, C., Quatrale, R., Milani, P., Fainardi, E., Granieri, E., Trapella, G., Tugnoli, V., & Cavallo, M. A.	Awake surgery in low-grade gliomas harboring eloquent areas: 3-year mean follow-up	2011	2	1	temporal parietal	1	5	1	arcuate fasciculus
30	De Benedictis, A., Sarubbo, S., & Duffau, H.	Subcortical surgical anatomy of the lateral frontal region: human white matter dissection and correlations with functional insights provided by intraoperative direct brain stimulation	2012	0	1	frontal	1	1	ventral premotor cortex	1
30	De Benedictis, A., Sarubbo, S., & Duffau, H.	Subcortical surgical anatomy of the lateral frontal region: human white matter dissection and correlations with functional insights provided by intraoperative direct brain stimulation	2012	0	1	frontal	1	1	ventral premotor cortex	1
30	De Benedictis, A., Sarubbo, S., & Duffau, H.	Subcortical surgical anatomy of the lateral frontal region: human white matter dissection and correlations with functional insights provided by intraoperative direct brain stimulation	2012	0	1	frontal	1	7	retrocentral gyrus	1
30	De Benedictis, A., Sarubbo, S., & Duffau, H.	Subcortical surgical anatomy of the lateral frontal region: human white matter dissection and correlations with functional insights provided by intraoperative direct brain stimulation	2012	0	1	frontal	1	4	premotor cortex	1
30	De Benedictis, A., Sarubbo, S., & Duffau, H.	Subcortical surgical anatomy of the lateral frontal region: human white matter dissection and correlations with functional insights provided by intraoperative direct brain stimulation	2012	0	1	frontal	1	4	1	inferior fronto-occipital fasciculus
30	De Benedictis, A., Sarubbo, S., & Duffau, H.	Subcortical surgical anatomy of the lateral frontal region: human white matter dissection and correlations with functional insights provided by intraoperative direct brain stimulation	2012	0	1	frontal	1	4	1	inferior fronto-occipital fasciculus
30	De Benedictis, A., Sarubbo, S., & Duffau, H.	Subcortical surgical anatomy of the lateral frontal region: human white matter dissection and correlations with functional insights provided by intraoperative direct brain stimulation	2012	0	1	frontal	1	5	1	SLF
30	De Benedictis, A., Sarubbo, S., & Duffau, H.	Subcortical surgical anatomy of the lateral frontal region: human white matter dissection and correlations with functional insights provided by intraoperative direct brain stimulation	2012	0	1	frontal	1	5	1	arcuate fasciculus
30	De Benedictis, A., Sarubbo, S., & Duffau, H.	Subcortical surgical anatomy of the lateral frontal region: human white matter dissection and correlations with functional insights provided by intraoperative direct brain stimulation	2012	0	1	frontal	1	6	1	head of caudete nucleus
30	De Benedictis, A., Sarubbo, S., & Duffau, H.	Subcortical surgical anatomy of the lateral frontal region: human white matter dissection and correlations with functional insights provided by intraoperative direct brain stimulation	2012	0	1	frontal	1	3	1	fibers from ventral premotor cortex
31	Motomura, K., Chalise, L., Ohka, F., Aoki, K., Tanahashi, K., Hirano, M., Nishikawa, T., Wakabayashi, T., & Natsume, A.	Supratotal Resection of Diffuse Frontal Lower Grade Gliomas with Awake Brain Mapping, Preserving Motor, Language, and Neurocognitive Functions	2019	2	1	frontal	1	1	precentral gyrus	1
31	Motomura, K., Chalise, L., Ohka, F., Aoki, K., Tanahashi, K., Hirano, M., Nishikawa, T., Wakabayashi, T., & Natsume, A.	Supratotal Resection of Diffuse Frontal Lower Grade Gliomas with Awake Brain Mapping, Preserving Motor, Language, and Neurocognitive Functions	2019	2	1	frontal	1	4	1	inferior fronto-occipital fasciculus
31	Motomura, K., Chalise, L., Ohka, F., Aoki, K., Tanahashi, K., Hirano, M., Nishikawa, T., Wakabayashi, T., & Natsume, A.	Supratotal Resection of Diffuse Frontal Lower Grade Gliomas with Awake Brain Mapping, Preserving Motor, Language, and Neurocognitive Functions	2019	2	1	frontal	1	2	1	Frontal Aslant Tract
32	Gonen, T., Gazit, T., Korn, A., Kirschner, A., Perry, D., Hendler, T., & Ram, Z.	Intra-operative multi-site stimulation: Expanding methodology for cortical brain mapping of language functions	2017	4	2	temporal	1	1	inferior frontal gyrus	1
32	Gonen, T., Gazit, T., Korn, A., Kirschner, A., Perry, D., Hendler, T., & Ram, Z.	Intra-operative multi-site stimulation: Expanding methodology for cortical brain mapping of language functions	2017	4	2	insular	1	1	inferior frontal gyrus	1
32	Gonen, T., Gazit, T., Korn, A., Kirschner, A., Perry, D., Hendler, T., & Ram, Z.	Intra-operative multi-site stimulation: Expanding methodology for cortical brain mapping of language functions	2017	2	1	insular	1	1	inferior frontal gyrus	1
32	Gonen, T., Gazit, T., Korn, A., Kirschner, A., Perry, D., Hendler, T., & Ram, Z.	Intra-operative multi-site stimulation: Expanding methodology for cortical brain mapping of language functions	2017	2	1	insular	1	1	inferior frontal gyrus	1
32	Gonen, T., Gazit, T., Korn, A., Kirschner, A., Perry, D., Hendler, T., & Ram, Z.	Intra-operative multi-site stimulation: Expanding methodology for cortical brain mapping of language functions	2017	4	2	frontal	1	1	inferior frontal gyrus	1
32	Gonen, T., Gazit, T., Korn, A., Kirschner, A., Perry, D., Hendler, T., & Ram, Z.	Intra-operative multi-site stimulation: Expanding methodology for cortical brain mapping of language functions	2017	4	2	temporal	1	1	inferior frontal gyrus	1
32	Gonen, T., Gazit, T., Korn, A., Kirschner, A., Perry, D., Hendler, T., & Ram, Z.	Intra-operative multi-site stimulation: Expanding methodology for cortical brain mapping of language functions	2017	2	1	fronto insular	1	1	inferior frontal gyrus	1
32	Gonen, T., Gazit, T., Korn, A., Kirschner, A., Perry, D., Hendler, T., & Ram, Z.	Intra-operative multi-site stimulation: Expanding methodology for cortical brain mapping of language functions	2017	2	1	fronto insular	1	2	1	1
33	Sarubbo, S., Le Bars, E., Moritz-Gasser, S., & Duffau, H.	Complete recovery after surgical resection of left Wernicke's area in awake patient: a brain stimulation and functional MRI study	2012	2	1	temporal	1	1	ventral premotor cortex	1
33	Sarubbo, S., Le Bars, E., Moritz-Gasser, S., & Duffau, H.	Complete recovery after surgical resection of left Wernicke's area in awake patient: a brain stimulation and functional MRI study	2012	2	1	temporal	1	3	insula	1
33	Sarubbo, S., Le Bars, E., Moritz-Gasser, S., & Duffau, H.	Complete recovery after surgical resection of left Wernicke's area in awake patient: a brain stimulation and functional MRI study	2012	2	1	temporal	1	4	1	inferior fronto-occipital fasciculus
33	Sarubbo, S., Le Bars, E., Moritz-Gasser, S., & Duffau, H.	Complete recovery after surgical resection of left Wernicke's area in awake patient: a brain stimulation and functional MRI study	2012	2	1	temporal	1	5	1	arcuate fasciculus
34	Gatignol, P., Capelle, L., Le Bihan, R., & Duffau, H.	Double dissociation between picture naming and comprehension: an electrostimulation study	2003	0	1	temporal	1	1	primary motor area	1
34	Gatignol, P., Capelle, L., Le Bihan, R., & Duffau, H.	Double dissociation between picture naming and comprehension: an electrostimulation study	2003	0	1	temporal	1	4	superior temporal gyrus	1
34	Gatignol, P., Capelle, L., Le Bihan, R., & Duffau, H.	Double dissociation between picture naming and comprehension: an electrostimulation study	2003	0	1	temporal	1	2	superior temporal gyrus	1
35	Satoer, D., Kloet, A., Vincent, A., Dirven, C., & Visch-Brink, E.	Dynamic aphasia following low-grade glioma surgery near the supplementary motor area: A selective spontaneous speech deficit	2014	0	1	frontal-medial	1	8	SMA	1
36	Herbet, G., Moritz-Gasser, S., & Duffau, H.	Direct evidence for the contributive role of the right inferior fronto-occipital fasciculus in non-verbal semantic cognition	2017	2	1	prefrontal	2	4	pars triangularis	1
36	Herbet, G., Moritz-Gasser, S., & Duffau, H.	Direct evidence for the contributive role of the right inferior fronto-occipital fasciculus in non-verbal semantic cognition	2017	2	1	prefrontal	2	4	pars opercularis	1
36	Herbet, G., Moritz-Gasser, S., & Duffau, H.	Direct evidence for the contributive role of the right inferior fronto-occipital fasciculus in non-verbal semantic cognition	2017	2	1	prefrontal	2	4	prefrontal cortex	1
36	Herbet, G., Moritz-Gasser, S., & Duffau, H.	Direct evidence for the contributive role of the right inferior fronto-occipital fasciculus in non-verbal semantic cognition	2017	2	1	prefrontal, angular, temporo-insular	2	4	1	inferior occipitofrontal fasciculus
37	Pallud, J., Roux, A., & Mellerio, C.	Glioma Resection Unmasks Eloquent Brain Areas	2019	4	2	frontal	1	1	ventral premotor cortex	1
37	Pallud, J., Roux, A., & Mellerio, C.	Glioma Resection Unmasks Eloquent Brain Areas	2019	4	2	frontal	1	5	1	arcuate fasciculus
38	Rofes, A., Spena, G., Talacchi, A., Santini, B., Miozzo, A., & Miceli, G.	Mapping nouns and finite verbs in left hemisphere tumors: a direct electrical stimulation study	2017	2	1	parietal	1	4	1	arcuate fasciculus
38	Rofes, A., Spena, G., Talacchi, A., Santini, B., Miozzo, A., & Miceli, G.	Mapping nouns and finite verbs in left hemisphere tumors: a direct electrical stimulation study	2017	2	1	prefrontal	1	4	1	inferior fronto-occipital fasciculus
38	Rofes, A., Spena, G., Talacchi, A., Santini, B., Miozzo, A., & Miceli, G.	Mapping nouns and finite verbs in left hemisphere tumors: a direct electrical stimulation study	2017	3	2	prefrontal	1	2	1	arcuate fasciculus
38	Rofes, A., Spena, G., Talacchi, A., Santini, B., Miozzo, A., & Miceli, G.	Mapping nouns and finite verbs in left hemisphere tumors: a direct electrical stimulation study	2017	3	2	prefrontal	1	2	1	arcuate fasciculus
39	Vassal, F., Boutet, C., Lemaire, J. J., & Nuti, C.	New insights into the functional signifi cance of the frontal aslant tract: An anatomo – functional study using intraoperative electrical stimulations combined with diff usion tensor imaging-based fi ber tracking	2014	2	1	frontal	1	3	ventral premotor cortex	1
39	Vassal, F., Boutet, C., Lemaire, J. J., & Nuti, C.	New insights into the functional signifi cance of the frontal aslant tract: An anatomo – functional study using intraoperative electrical stimulations combined with diff usion tensor imaging-based fi ber tracking	2014	2	1	frontal	1	5	1	arcuate fasciculus
39	Vassal, F., Boutet, C., Lemaire, J. J., & Nuti, C.	New insights into the functional signifi cance of the frontal aslant tract: An anatomo – functional study using intraoperative electrical stimulations combined with diff usion tensor imaging-based fi ber tracking	2014	2	1	frontal	1	1	1	frontal aslant tract
40	Zacà, D., Corsini, F., Rozzanigo, U., Dallabona, M., Avesani, P., Annicchiarico, L., Zigotto, L., Faraca, G., Chioffi, F., Jovicich, J., & Sarubbo, S.	Whole-Brain Network Connectivity Underlying the Human Speech Articulation as Emerged Integrating Direct Electric Stimulation, Resting State fMRI and Tractography	2018	2	1	frontal	2	1	Frontal Inferior Operculum	1
40	Zacà, D., Corsini, F., Rozzanigo, U., Dallabona, M., Avesani, P., Annicchiarico, L., Zigotto, L., Faraca, G., Chioffi, F., Jovicich, J., & Sarubbo, S.	Whole-Brain Network Connectivity Underlying the Human Speech Articulation as Emerged Integrating Direct Electric Stimulation, Resting State fMRI and Tractography	2018	2	1	supplementary motor area	2	1	Frontal Inferior Operculum	1
40	Zacà, D., Corsini, F., Rozzanigo, U., Dallabona, M., Avesani, P., Annicchiarico, L., Zigotto, L., Faraca, G., Chioffi, F., Jovicich, J., & Sarubbo, S.	Whole-Brain Network Connectivity Underlying the Human Speech Articulation as Emerged Integrating Direct Electric Stimulation, Resting State fMRI and Tractography	2018	2	1	temporal	1	1	Postcentral	1
40	Zacà, D., Corsini, F., Rozzanigo, U., Dallabona, M., Avesani, P., Annicchiarico, L., Zigotto, L., Faraca, G., Chioffi, F., Jovicich, J., & Sarubbo, S.	Whole-Brain Network Connectivity Underlying the Human Speech Articulation as Emerged Integrating Direct Electric Stimulation, Resting State fMRI and Tractography	2018	2	1	frontal	2	1	Rolandic Operculum	1
41	Magrassi, L., Bongetta, D., Bianchini, S., Berardesca, M., & Arienta, C.	Central and peripheral components of writing critically depend on a defined area of the dominant superior parietal gyrus	2010	4	2	parietal	1	1	frontal lobe	1
41	Magrassi, L., Bongetta, D., Bianchini, S., Berardesca, M., & Arienta, C.	Central and peripheral components of writing critically depend on a defined area of the dominant superior parietal gyrus	2010	3	2	parietal	1	11	superior parietal gyrus	1
41	Magrassi, L., Bongetta, D., Bianchini, S., Berardesca, M., & Arienta, C.	Central and peripheral components of writing critically depend on a defined area of the dominant superior parietal gyrus	2010	3	2	parietal	1	11	superior parietal gyrus	1
41	Magrassi, L., Bongetta, D., Bianchini, S., Berardesca, M., & Arienta, C.	Central and peripheral components of writing critically depend on a defined area of the dominant superior parietal gyrus	2010	3	2	parietal	1	11	superior parietal gyrus	1
41	Magrassi, L., Bongetta, D., Bianchini, S., Berardesca, M., & Arienta, C.	Central and peripheral components of writing critically depend on a defined area of the dominant superior parietal gyrus	2010	4	2	parietal	1	4	parietal cortex	1
41	Magrassi, L., Bongetta, D., Bianchini, S., Berardesca, M., & Arienta, C.	Central and peripheral components of writing critically depend on a defined area of the dominant superior parietal gyrus	2010	4	2	parietal	1	5	parietal cortex	1
41	Magrassi, L., Bongetta, D., Bianchini, S., Berardesca, M., & Arienta, C.	Central and peripheral components of writing critically depend on a defined area of the dominant superior parietal gyrus	2010	4	2	parietal	1	11	parietal cortex	1
41	Magrassi, L., Bongetta, D., Bianchini, S., Berardesca, M., & Arienta, C.	Central and peripheral components of writing critically depend on a defined area of the dominant superior parietal gyrus	2010	4	2	parietal	1	11	superior parietal gyrus	1
41	Magrassi, L., Bongetta, D., Bianchini, S., Berardesca, M., & Arienta, C.	Central and peripheral components of writing critically depend on a defined area of the dominant superior parietal gyrus	2010	4	2	parietal	1	11	superior parietal gyrus	1
42	Pallud, J., & Dezamis, E.	Functional and oncological outcomes following awake surgical resection using intraoperative cortico-subcortical functional mapping for supratentorial gliomas located in eloquent areas	2017	2	1	frontal	1	4	1	inferior fronto-occipital fasciculus
42	Pallud, J., & Dezamis, E.	Functional and oncological outcomes following awake surgical resection using intraoperative cortico-subcortical functional mapping for supratentorial gliomas located in eloquent areas	2017	2	1	fronto-temporo-insular	1	4	1	inferior fronto-occipital fasciculus
42	Pallud, J., & Dezamis, E.	Functional and oncological outcomes following awake surgical resection using intraoperative cortico-subcortical functional mapping for supratentorial gliomas located in eloquent areas	2017	4	2	temporo-parietal	1	4	1	inferior fronto-occipital fasciculus
42	Pallud, J., & Dezamis, E.	Functional and oncological outcomes following awake surgical resection using intraoperative cortico-subcortical functional mapping for supratentorial gliomas located in eloquent areas	2017	0	0	0	1	4	1	inferior fronto-occipital fasciculus
42	Pallud, J., & Dezamis, E.	Functional and oncological outcomes following awake surgical resection using intraoperative cortico-subcortical functional mapping for supratentorial gliomas located in eloquent areas	2017	4	2	frontal	1	5	1	Superior longitudinal fasciculus
42	Pallud, J., & Dezamis, E.	Functional and oncological outcomes following awake surgical resection using intraoperative cortico-subcortical functional mapping for supratentorial gliomas located in eloquent areas	2017	3	2	frontal	1	5	1	superior longitudinal fasciculus
42	Pallud, J., & Dezamis, E.	Functional and oncological outcomes following awake surgical resection using intraoperative cortico-subcortical functional mapping for supratentorial gliomas located in eloquent areas	2017	2	1	fronto-insular	1	5	1	superior longitudinal fasciculus
42	Pallud, J., & Dezamis, E.	Functional and oncological outcomes following awake surgical resection using intraoperative cortico-subcortical functional mapping for supratentorial gliomas located in eloquent areas	2017	2	1	temporal	1	5	1	superior longitudinal fasciculus
42	Pallud, J., & Dezamis, E.	Functional and oncological outcomes following awake surgical resection using intraoperative cortico-subcortical functional mapping for supratentorial gliomas located in eloquent areas	2017	3	2	parietal	1	5	1	superior longitudinal fasciculus
43	Joswig, H., Bratelj, D., Brunner, T., Jacomet, A., Hildebrandt, G., & Surbeck, W.	Awake Craniotomy: First-Year Experiences and Patient Perception	2016	2	1	temporo-insular	1	3	ventral premotor cortex	1
43	Joswig, H., Bratelj, D., Brunner, T., Jacomet, A., Hildebrandt, G., & Surbeck, W.	Awake Craniotomy: First-Year Experiences and Patient Perception	2016	2	1	temporo-insular	1	2	superior temporal gyrus	1
43	Joswig, H., Bratelj, D., Brunner, T., Jacomet, A., Hildebrandt, G., & Surbeck, W.	Awake Craniotomy: First-Year Experiences and Patient Perception	2016	2	1	temporo-insular	1	5	1	arcuate fasciculus
43	Joswig, H., Bratelj, D., Brunner, T., Jacomet, A., Hildebrandt, G., & Surbeck, W.	Awake Craniotomy: First-Year Experiences and Patient Perception	2016	2	1	temporo-insular	1	4	1	inferior fronto-occipital fasciculus
44	Duffau, H., Leroy, M., & Gatignol, P.	Cortico-subcortical organization of language networks in the right hemisphere: An electrostimulation study in left-handers	2008	0	1	middle frontal gyrus	2	1	inferior frontal gyrus: pars opercularis	1
44	Duffau, H., Leroy, M., & Gatignol, P.	Cortico-subcortical organization of language networks in the right hemisphere: An electrostimulation study in left-handers	2008	0	1	parietal	2	3	ventral premotor cortex	1
44	Duffau, H., Leroy, M., & Gatignol, P.	Cortico-subcortical organization of language networks in the right hemisphere: An electrostimulation study in left-handers	2008	0	1	IFG (posterior part) + rolandic operculum+ insula	2	3	insular cortex	1
44	Duffau, H., Leroy, M., & Gatignol, P.	Cortico-subcortical organization of language networks in the right hemisphere: An electrostimulation study in left-handers	2008	0	1	temporal	2	3	ventral premotor cortex	1
44	Duffau, H., Leroy, M., & Gatignol, P.	Cortico-subcortical organization of language networks in the right hemisphere: An electrostimulation study in left-handers	2008	0	1	IFG (posterior part) + rolandic operculum+ insula	2	3	ventral premotor cortex	1
44	Duffau, H., Leroy, M., & Gatignol, P.	Cortico-subcortical organization of language networks in the right hemisphere: An electrostimulation study in left-handers	2008	0	1	parietal	2	5	supramarginal gyrus	1
44	Duffau, H., Leroy, M., & Gatignol, P.	Cortico-subcortical organization of language networks in the right hemisphere: An electrostimulation study in left-handers	2008	0	1	parietal	2	5	supramarginal gyrus	1
44	Duffau, H., Leroy, M., & Gatignol, P.	Cortico-subcortical organization of language networks in the right hemisphere: An electrostimulation study in left-handers	2008	0	1	fronto-mesial precentral	2	2	dorsal premotor cortex	1
44	Duffau, H., Leroy, M., & Gatignol, P.	Cortico-subcortical organization of language networks in the right hemisphere: An electrostimulation study in left-handers	2008	0	1	IFG (posterior part) + rolandic operculum+ insula	2	4	prefrontal cortex	1
44	Duffau, H., Leroy, M., & Gatignol, P.	Cortico-subcortical organization of language networks in the right hemisphere: An electrostimulation study in left-handers	2008	0	1	temporal	2	4	superior temporal gyrus	1
44	Duffau, H., Leroy, M., & Gatignol, P.	Cortico-subcortical organization of language networks in the right hemisphere: An electrostimulation study in left-handers	2008	0	1	temporal	2	4	superior temporal gyrys	1
44	Duffau, H., Leroy, M., & Gatignol, P.	Cortico-subcortical organization of language networks in the right hemisphere: An electrostimulation study in left-handers	2008	0	1	temporal	2	4	middle temporal gyrus	1
44	Duffau, H., Leroy, M., & Gatignol, P.	Cortico-subcortical organization of language networks in the right hemisphere: An electrostimulation study in left-handers	2008	0	1	fronto-mesial precentral	2	3	ventral premotor cortex	1
44	Duffau, H., Leroy, M., & Gatignol, P.	Cortico-subcortical organization of language networks in the right hemisphere: An electrostimulation study in left-handers	2008	0	1	fronto-mesial precentral	2	3	ventral premotor cortex	1
44	Duffau, H., Leroy, M., & Gatignol, P.	Cortico-subcortical organization of language networks in the right hemisphere: An electrostimulation study in left-handers	2008	0	1	fronto-mesial precentral	2	3	ventral premotor cortex	1
44	Duffau, H., Leroy, M., & Gatignol, P.	Cortico-subcortical organization of language networks in the right hemisphere: An electrostimulation study in left-handers	2008	0	1	middle frontal gyrus	2	3	ventral premotor cortex	1
44	Duffau, H., Leroy, M., & Gatignol, P.	Cortico-subcortical organization of language networks in the right hemisphere: An electrostimulation study in left-handers	2008	0	1	parietal	2	3	ventral premotor cortex	1
44	Duffau, H., Leroy, M., & Gatignol, P.	Cortico-subcortical organization of language networks in the right hemisphere: An electrostimulation study in left-handers	2008	0	1	temporal	2	4	1	inferior occipito-frontal fasciculus
44	Duffau, H., Leroy, M., & Gatignol, P.	Cortico-subcortical organization of language networks in the right hemisphere: An electrostimulation study in left-handers	2008	0	1	temporal	2	4	1	inferior occipito-frontal fasciculus
44	Duffau, H., Leroy, M., & Gatignol, P.	Cortico-subcortical organization of language networks in the right hemisphere: An electrostimulation study in left-handers	2008	0	1	fronto-mesial precentral	2	6	1	head of caudate
44	Duffau, H., Leroy, M., & Gatignol, P.	Cortico-subcortical organization of language networks in the right hemisphere: An electrostimulation study in left-handers	2008	0	1	IFG (posterior part) + rolandic operculum+ insula	2	5	1	Superior longitudinal fasciculus
44	Duffau, H., Leroy, M., & Gatignol, P.	Cortico-subcortical organization of language networks in the right hemisphere: An electrostimulation study in left-handers	2008	0	1	parietal	2	5	1	arcuate fasciculus
44	Duffau, H., Leroy, M., & Gatignol, P.	Cortico-subcortical organization of language networks in the right hemisphere: An electrostimulation study in left-handers	2008	0	1	parietal	2	5	1	arcuate fasciculus
44	Duffau, H., Leroy, M., & Gatignol, P.	Cortico-subcortical organization of language networks in the right hemisphere: An electrostimulation study in left-handers	2008	0	1	fronto-mesial precentral	2	6	1	head of caudate
44	Duffau, H., Leroy, M., & Gatignol, P.	Cortico-subcortical organization of language networks in the right hemisphere: An electrostimulation study in left-handers	2008	0	1	middle frontal gyrus	2	3	1	fibers from ventral premotor cortex
44	Duffau, H., Leroy, M., & Gatignol, P.	Cortico-subcortical organization of language networks in the right hemisphere: An electrostimulation study in left-handers	2008	0	1	IFG (posterior part) + rolandic operculum+ insula	2	3	1	2: fibers coming from the ventral premotor cortex, joining the periventricular white matter when descending under the insular lobe
44	Duffau, H., Leroy, M., & Gatignol, P.	Cortico-subcortical organization of language networks in the right hemisphere: An electrostimulation study in left-handers	2008	0	1	middle frontal gyrus	2	8	1	subcallosal fasciculus
44	Duffau, H., Leroy, M., & Gatignol, P.	Cortico-subcortical organization of language networks in the right hemisphere: An electrostimulation study in left-handers	2008	0	1	middle frontal gyrus	2	5	1	Superior longitudinal fasciculus
44	Duffau, H., Leroy, M., & Gatignol, P.	Cortico-subcortical organization of language networks in the right hemisphere: An electrostimulation study in left-handers	2008	0	1	fronto-mesial precentral	2	3	1	2: pathways fromventral premotor cortex, and converge deep to the periventricular white matter, lateral to the head of the caudate nucleus
44	Duffau, H., Leroy, M., & Gatignol, P.	Cortico-subcortical organization of language networks in the right hemisphere: An electrostimulation study in left-handers	2008	0	1	fronto-mesial precentral	2	3	1	2: pathways fromventral premotor cortex, and converge deep to the periventricular white matter, lateral to the head of the caudate nucleus
44	Duffau, H., Leroy, M., & Gatignol, P.	Cortico-subcortical organization of language networks in the right hemisphere: An electrostimulation study in left-handers	2008	0	1	fronto-mesial precentral	2	3	1	2: pathways fromventral premotor cortex, and converge deep to the periventricular white matter, lateral to the head of the caudate nucleus
44	Duffau, H., Leroy, M., & Gatignol, P.	Cortico-subcortical organization of language networks in the right hemisphere: An electrostimulation study in left-handers	2008	0	1	middle frontal gyrus	2	4	1	inferior fronto-occipital fasciculus
44	Duffau, H., Leroy, M., & Gatignol, P.	Cortico-subcortical organization of language networks in the right hemisphere: An electrostimulation study in left-handers	2008	0	1	temporal	2	3	ventral premotor cortex	1
44	Duffau, H., Leroy, M., & Gatignol, P.	Cortico-subcortical organization of language networks in the right hemisphere: An electrostimulation study in left-handers	2008	0	1	middle frontal gyrus	2	1	1	Fibers under the pars opercularis of the IFG
45	Duffau, H., Bauchet, L., Lehéricy, S., & Capelle, L.	Functional compensation of the left dominant insula for language	2001	2	1	insular	1	1	precentral gyrus	1
45	Duffau, H., Bauchet, L., Lehéricy, S., & Capelle, L.	Functional compensation of the left dominant insula for language	2001	2	1	insular	1	2	middle frontal gyrus	1
45	Duffau, H., Bauchet, L., Lehéricy, S., & Capelle, L.	Functional compensation of the left dominant insula for language	2001	2	1	insular	1	2	superior temporal gyrus	1
45	Duffau, H., Bauchet, L., Lehéricy, S., & Capelle, L.	Functional compensation of the left dominant insula for language	2001	2	1	insular	1	2	inferior frontal gyrus	1
45	Duffau, H., Bauchet, L., Lehéricy, S., & Capelle, L.	Functional compensation of the left dominant insula for language	2001	2	1	insular	1	1	1	2: depth of the superior insulo-opercular sulcus to the depth of the inferior insulo-opercular sulcus (wide area)
45	Hiroshima, S., Anei, R., Murakami, N., & Kamada, K.	Functional Localization of the Supplementary Motor Area	2014	0	1	superior and middle frontal	1	1	precentral frontal gyrus	1
45	Hiroshima, S., Anei, R., Murakami, N., & Kamada, K.	Functional Localization of the Supplementary Motor Area	2014	0	1	superior and middle frontal	1	1	SMA	1
45	Hiroshima, S., Anei, R., Murakami, N., & Kamada, K.	Functional Localization of the Supplementary Motor Area	2014	0	1	superior and middle frontal	1	1	SMA	1
45	Hiroshima, S., Anei, R., Murakami, N., & Kamada, K.	Functional Localization of the Supplementary Motor Area	2014	0	1	superior and middle frontal	1	12	SMA	1
45	Hiroshima, S., Anei, R., Murakami, N., & Kamada, K.	Functional Localization of the Supplementary Motor Area	2014	0	1	superior and middle frontal	1	3	SMA	1
45	Hiroshima, S., Anei, R., Murakami, N., & Kamada, K.	Functional Localization of the Supplementary Motor Area	2014	0	1	superior and middle frontal	1	2	inferior frontal gyrus	1
46	Papagno, C., Miracapillo, C., Casarotti, A., Romero Lauro, L. J., Castellano, A., Falini, A., Casaceli, G., Fava, E., & Bello, L.	What is the role of the uncinate fasciculus? Surgical removal and proper name retrieval	2011	3,4	2	frontal, temporal	1	5	1	uncinate fasciculus
46	Papagno, C., Miracapillo, C., Casarotti, A., Romero Lauro, L. J., Castellano, A., Falini, A., Casaceli, G., Fava, E., & Bello, L.	What is the role of the uncinate fasciculus? Surgical removal and proper name retrieval	2011	3,4	2	frontal, temporal	1	5	1	uncinate fasciculus
46	Papagno, C., Miracapillo, C., Casarotti, A., Romero Lauro, L. J., Castellano, A., Falini, A., Casaceli, G., Fava, E., & Bello, L.	What is the role of the uncinate fasciculus? Surgical removal and proper name retrieval	2011	3,4	2	frontal, temporal	1	1	1	uncinate fasciculus
46	Papagno, C., Miracapillo, C., Casarotti, A., Romero Lauro, L. J., Castellano, A., Falini, A., Casaceli, G., Fava, E., & Bello, L.	What is the role of the uncinate fasciculus? Surgical removal and proper name retrieval	2011	0	0	frontal	1	4	1	inferior fronto-occipital fasciculus
46	Papagno, C., Miracapillo, C., Casarotti, A., Romero Lauro, L. J., Castellano, A., Falini, A., Casaceli, G., Fava, E., & Bello, L.	What is the role of the uncinate fasciculus? Surgical removal and proper name retrieval	2011	0	0	frontal	1	5	1	uncinate fasciculus
47	Kemerdere, R., de Champfleur, N. M., Deverdun, J., Cochereau, J., Moritz-Gasser, S., Herbet, G., & Duffau, H.	Role of the left frontal aslant tract in stuttering: a brain stimulation and tractographic study	2016	2	1	frontal	1	1	ventral premotor cortex	1
47	Kemerdere, R., de Champfleur, N. M., Deverdun, J., Cochereau, J., Moritz-Gasser, S., Herbet, G., & Duffau, H.	Role of the left frontal aslant tract in stuttering: a brain stimulation and tractographic study	2016	2	1	frontal	1	1	lateral ventral premotor cortex	1
47	Kemerdere, R., de Champfleur, N. M., Deverdun, J., Cochereau, J., Moritz-Gasser, S., Herbet, G., & Duffau, H.	Role of the left frontal aslant tract in stuttering: a brain stimulation and tractographic study	2016	2	1	frontal	1	2	1	inferior frontal occipital fasciculus
47	Kemerdere, R., de Champfleur, N. M., Deverdun, J., Cochereau, J., Moritz-Gasser, S., Herbet, G., & Duffau, H.	Role of the left frontal aslant tract in stuttering: a brain stimulation and tractographic study	2016	2	1	frontal	1	12	1	FAT
47	Kemerdere, R., de Champfleur, N. M., Deverdun, J., Cochereau, J., Moritz-Gasser, S., Herbet, G., & Duffau, H.	Role of the left frontal aslant tract in stuttering: a brain stimulation and tractographic study	2016	2	1	frontal	1	12	1	FAT
47	Kemerdere, R., de Champfleur, N. M., Deverdun, J., Cochereau, J., Moritz-Gasser, S., Herbet, G., & Duffau, H.	Role of the left frontal aslant tract in stuttering: a brain stimulation and tractographic study	2016	2	1	frontal	1	9	1	IFOF
47	Kemerdere, R., de Champfleur, N. M., Deverdun, J., Cochereau, J., Moritz-Gasser, S., Herbet, G., & Duffau, H.	Role of the left frontal aslant tract in stuttering: a brain stimulation and tractographic study	2016	2	1	frontal	1	6	1	head of caudate
47	Kemerdere, R., de Champfleur, N. M., Deverdun, J., Cochereau, J., Moritz-Gasser, S., Herbet, G., & Duffau, H.	Role of the left frontal aslant tract in stuttering: a brain stimulation and tractographic study	2016	2	1	frontal	1	1	superior frontal gyrus	1
47	Kemerdere, R., de Champfleur, N. M., Deverdun, J., Cochereau, J., Moritz-Gasser, S., Herbet, G., & Duffau, H.	Role of the left frontal aslant tract in stuttering: a brain stimulation and tractographic study	2016	2	1	frontal	1	2	inferior frontal gyrus: pars opercularis	1
47	Kemerdere, R., de Champfleur, N. M., Deverdun, J., Cochereau, J., Moritz-Gasser, S., Herbet, G., & Duffau, H.	Role of the left frontal aslant tract in stuttering: a brain stimulation and tractographic study	2016	2	1	frontal	1	2	middle frontal gyrus	1
47	Kemerdere, R., de Champfleur, N. M., Deverdun, J., Cochereau, J., Moritz-Gasser, S., Herbet, G., & Duffau, H.	Role of the left frontal aslant tract in stuttering: a brain stimulation and tractographic study	2016	2	1	frontal	1	4	middle frontal gyrus	1
47	Kemerdere, R., de Champfleur, N. M., Deverdun, J., Cochereau, J., Moritz-Gasser, S., Herbet, G., & Duffau, H.	Role of the left frontal aslant tract in stuttering: a brain stimulation and tractographic study	2016	2	1	frontal	1	4	1	IFOF
48	Mukae, N., Mizoguchi, M., Mori, M., Hashiguchi, K., Kawaguchi, M., Hata, N., Amano, T., Nakamizo, A., Yoshimoto, K., Sayama, T., Hashizume, M., & Iihara, K.	The usefulness of arcuate fasciculus tractography integrated navigation for glioma surgery near the language area; Clinical Investigation	2017	2	1	frontal	0	12	1	arcuate fasciculus
48	Mukae, N., Mizoguchi, M., Mori, M., Hashiguchi, K., Kawaguchi, M., Hata, N., Amano, T., Nakamizo, A., Yoshimoto, K., Sayama, T., Hashizume, M., & Iihara, K.	The usefulness of arcuate fasciculus tractography integrated navigation for glioma surgery near the language area; Clinical Investigation	2017	2	1	parietal	0	3	1	arcuate fasciculus
48	Mukae, N., Mizoguchi, M., Mori, M., Hashiguchi, K., Kawaguchi, M., Hata, N., Amano, T., Nakamizo, A., Yoshimoto, K., Sayama, T., Hashizume, M., & Iihara, K.	The usefulness of arcuate fasciculus tractography integrated navigation for glioma surgery near the language area; Clinical Investigation	2017	2	1	frontal	0	1	1	arcuate fasciculus
48	Mukae, N., Mizoguchi, M., Mori, M., Hashiguchi, K., Kawaguchi, M., Hata, N., Amano, T., Nakamizo, A., Yoshimoto, K., Sayama, T., Hashizume, M., & Iihara, K.	The usefulness of arcuate fasciculus tractography integrated navigation for glioma surgery near the language area; Clinical Investigation	2017	3	2	insular	0	1	1	arcuate fasciculus
49	Morrison, M. A., Tam, F., Garavaglia, M. M., Golestanirad, L., Hare, G. M., Cusimano, M. D., Schweizer, T.A., Das, S., & Graham, S. J.	A novel tablet computer platform for advanced language mapping during awake craniotomy procedures	2016	0	1	frontal	2	1	superior frontal gyrus	1
49	Morrison, M. A., Tam, F., Garavaglia, M. M., Golestanirad, L., Hare, G. M., Cusimano, M. D., Schweizer, T.A., Das, S., & Graham, S. J.	A novel tablet computer platform for advanced language mapping during awake craniotomy procedures	2016	0	1	frontal	2	1	inferior frontal gyrus	1
49	Morrison, M. A., Tam, F., Garavaglia, M. M., Golestanirad, L., Hare, G. M., Cusimano, M. D., Schweizer, T.A., Das, S., & Graham, S. J.	A novel tablet computer platform for advanced language mapping during awake craniotomy procedures	2016	4	2	frontotemporal	1	1	middle temporal gyrus	1
49	Morrison, M. A., Tam, F., Garavaglia, M. M., Golestanirad, L., Hare, G. M., Cusimano, M. D., Schweizer, T.A., Das, S., & Graham, S. J.	A novel tablet computer platform for advanced language mapping during awake craniotomy procedures	2016	4	2	frontotemporalinsular	2	7	postcentral gyrus	1
49	Morrison, M. A., Tam, F., Garavaglia, M. M., Golestanirad, L., Hare, G. M., Cusimano, M. D., Schweizer, T.A., Das, S., & Graham, S. J.	A novel tablet computer platform for advanced language mapping during awake craniotomy procedures	2016	0	1	insular	1	7	precentral gyrus	1
50	Gil-Robles, S., Carvallo, A., Jimenez, M. D. M., Gomez Caicoya, A., Martinez, R., Ruiz-Ocaña, C., & Duffau, H.	Double Dissociation Between Visual Recognition and Picture Naming: A Study of the Visual Language Connectivity Using Tractography and Brain Stimulation	2013	2	1	temporal gyrus and fusiform gyrus	1	10	temporal gyrus	1
50	Gil-Robles, S., Carvallo, A., Jimenez, M. D. M., Gomez Caicoya, A., Martinez, R., Ruiz-Ocaña, C., & Duffau, H.	Double Dissociation Between Visual Recognition and Picture Naming: A Study of the Visual Language Connectivity Using Tractography and Brain Stimulation	2013	2	1	temporal gyrus and fusiform gyrus	1	10	1	inferior longitudinal fasciculus
50	Gil-Robles, S., Carvallo, A., Jimenez, M. D. M., Gomez Caicoya, A., Martinez, R., Ruiz-Ocaña, C., & Duffau, H.	Double Dissociation Between Visual Recognition and Picture Naming: A Study of the Visual Language Connectivity Using Tractography and Brain Stimulation	2013	2	1	temporal gyrus and fusiform gyrus	1	3	ventral premotor cortex	1
50	Gil-Robles, S., Carvallo, A., Jimenez, M. D. M., Gomez Caicoya, A., Martinez, R., Ruiz-Ocaña, C., & Duffau, H.	Double Dissociation Between Visual Recognition and Picture Naming: A Study of the Visual Language Connectivity Using Tractography and Brain Stimulation	2013	2	1	temporal gyrus and fusiform gyrus	1	2	superior temporal gyrus	1
50	Gil-Robles, S., Carvallo, A., Jimenez, M. D. M., Gomez Caicoya, A., Martinez, R., Ruiz-Ocaña, C., & Duffau, H.	Double Dissociation Between Visual Recognition and Picture Naming: A Study of the Visual Language Connectivity Using Tractography and Brain Stimulation	2013	2	1	temporal gyrus and fusiform gyrus	1	4	1	inferior fronto-occipital fasciculus
51	Rech, F., Duffau, H., Pinelli, C., Masson, A., Roublot, P., Billy-Jacques, A., Brissart, H., & Civit, T.	Intraoperative identification of the negative motor network during awake surgery to prevent deficit following brain resection in premotor regions	2017	0	1	frontal	2	1	ventral premotor cortex	1
52	Duffau, H., Denvil, D., Lopes, M., Gasparini, F., Cohen, L., Capelle, L., & Van Effenterre, R.	Intraoperative mapping of the cortical areas involved in multiplication and subtraction: an electrostimulation study in a patient with a left parietal glioma	2002	0	1	parieto occipital	1	1	supramarginalis gyrus	1
52	Duffau, H., Denvil, D., Lopes, M., Gasparini, F., Cohen, L., Capelle, L., & Van Effenterre, R.	Intraoperative mapping of the cortical areas involved in multiplication and subtraction: an electrostimulation study in a patient with a left parietal glioma	2002	0	1	parieto occipital	1	2	1	2:lateral wall of the ventricle
53	Kinoshita, M., de Champfleur, N. M., Deverdun, J., Moritz-Gasser, S., Herbet, G., & Duffau, H.	Role of fronto-striatal tract and frontal aslant tract in movement and speech: an axonal mapping study	2015	2	1	pre-frontal	1	1	ventral premotor cortex	1
53	Kinoshita, M., de Champfleur, N. M., Deverdun, J., Moritz-Gasser, S., Herbet, G., & Duffau, H.	Role of fronto-striatal tract and frontal aslant tract in movement and speech: an axonal mapping study	2015	2	1	pre-frontal	2	1	ventral premotor cortex	1
53	Kinoshita, M., de Champfleur, N. M., Deverdun, J., Moritz-Gasser, S., Herbet, G., & Duffau, H.	Role of fronto-striatal tract and frontal aslant tract in movement and speech: an axonal mapping study	2015	2	1	frontal	1	1	ventral premotor cortex	1
53	Kinoshita, M., de Champfleur, N. M., Deverdun, J., Moritz-Gasser, S., Herbet, G., & Duffau, H.	Role of fronto-striatal tract and frontal aslant tract in movement and speech: an axonal mapping study	2015	2	1	pre-frontal	1	2	pars opercularis	1
53	Kinoshita, M., de Champfleur, N. M., Deverdun, J., Moritz-Gasser, S., Herbet, G., & Duffau, H.	Role of fronto-striatal tract and frontal aslant tract in movement and speech: an axonal mapping study	2015	2	1	pre-frontal	1	6	1	head of caudate nucleus
53	Kinoshita, M., de Champfleur, N. M., Deverdun, J., Moritz-Gasser, S., Herbet, G., & Duffau, H.	Role of fronto-striatal tract and frontal aslant tract in movement and speech: an axonal mapping study	2015	2	1	pre-frontal	1	4	1	inferior fronto-occipital fasciculus
53	Kinoshita, M., de Champfleur, N. M., Deverdun, J., Moritz-Gasser, S., Herbet, G., & Duffau, H.	Role of fronto-striatal tract and frontal aslant tract in movement and speech: an axonal mapping study	2015	2	1	frontal	1	1	1	fronto-stratial tract AND FAT
53	Kinoshita, M., de Champfleur, N. M., Deverdun, J., Moritz-Gasser, S., Herbet, G., & Duffau, H.	Role of fronto-striatal tract and frontal aslant tract in movement and speech: an axonal mapping study	2015	2	1	frontal	3	1	superior frontal gyrus	1
53	Kinoshita, M., de Champfleur, N. M., Deverdun, J., Moritz-Gasser, S., Herbet, G., & Duffau, H.	Role of fronto-striatal tract and frontal aslant tract in movement and speech: an axonal mapping study	2015	2	1	frontal	3	1	pars opercularis	1
53	Kinoshita, M., de Champfleur, N. M., Deverdun, J., Moritz-Gasser, S., Herbet, G., & Duffau, H.	Role of fronto-striatal tract and frontal aslant tract in movement and speech: an axonal mapping study	2015	2	1	frontal	3	6	1	head of caudate nucleus
54	Vidorreta, J. G., Garcia, R., Moritz‐Gasser, S., & Duffau, H.	Double Dissociation Between Syntactic Gender and Picture Naming Processing: A Brain Stimulation Mapping Study	2011	0	0	insular	1	1	ventral premotor cortex	1
54	Vidorreta, J. G., Garcia, R., Moritz‐Gasser, S., & Duffau, H.	Double Dissociation Between Syntactic Gender and Picture Naming Processing: A Brain Stimulation Mapping Study	2011	0	0	frontal	1	1	ventral premotor cortex	1
54	Vidorreta, J. G., Garcia, R., Moritz‐Gasser, S., & Duffau, H.	Double Dissociation Between Syntactic Gender and Picture Naming Processing: A Brain Stimulation Mapping Study	2011	0	0	parietal	1	1	ventral premotor cortex	1
54	Vidorreta, J. G., Garcia, R., Moritz‐Gasser, S., & Duffau, H.	Double Dissociation Between Syntactic Gender and Picture Naming Processing: A Brain Stimulation Mapping Study	2011	0	0	frontal	1	1	ventral premotor cortex	1
54	Vidorreta, J. G., Garcia, R., Moritz‐Gasser, S., & Duffau, H.	Double Dissociation Between Syntactic Gender and Picture Naming Processing: A Brain Stimulation Mapping Study	2011	0	0	parietal	1	1	ventral premotor cortex	1
54	Vidorreta, J. G., Garcia, R., Moritz‐Gasser, S., & Duffau, H.	Double Dissociation Between Syntactic Gender and Picture Naming Processing: A Brain Stimulation Mapping Study	2011	0	0	frontal	1	1	ventral premotor cortex	1
54	Vidorreta, J. G., Garcia, R., Moritz‐Gasser, S., & Duffau, H.	Double Dissociation Between Syntactic Gender and Picture Naming Processing: A Brain Stimulation Mapping Study	2011	0	0	temporal	1	1	ventral premotor cortex	1
54	Vidorreta, J. G., Garcia, R., Moritz‐Gasser, S., & Duffau, H.	Double Dissociation Between Syntactic Gender and Picture Naming Processing: A Brain Stimulation Mapping Study	2011	0	0	frontal	1	1	ventral premotor cortex	1
54	Vidorreta, J. G., Garcia, R., Moritz‐Gasser, S., & Duffau, H.	Double Dissociation Between Syntactic Gender and Picture Naming Processing: A Brain Stimulation Mapping Study	2011	0	0	frontal	1	1	ventral premotor cortex	1
54	Vidorreta, J. G., Garcia, R., Moritz‐Gasser, S., & Duffau, H.	Double Dissociation Between Syntactic Gender and Picture Naming Processing: A Brain Stimulation Mapping Study	2011	0	0	parietal	1	13	middle temporal gyrus	1
54	Vidorreta, J. G., Garcia, R., Moritz‐Gasser, S., & Duffau, H.	Double Dissociation Between Syntactic Gender and Picture Naming Processing: A Brain Stimulation Mapping Study	2011	0	0	temporal	1	13	middle temporal gyrus	1
54	Vidorreta, J. G., Garcia, R., Moritz‐Gasser, S., & Duffau, H.	Double Dissociation Between Syntactic Gender and Picture Naming Processing: A Brain Stimulation Mapping Study	2011	0	0	frontal	1	13	inferior frontal gyrus	1
54	Vidorreta, J. G., Garcia, R., Moritz‐Gasser, S., & Duffau, H.	Double Dissociation Between Syntactic Gender and Picture Naming Processing: A Brain Stimulation Mapping Study	2011	0	0	insular	1	2	inferior frontal gyrus: pars opercularis	1
54	Vidorreta, J. G., Garcia, R., Moritz‐Gasser, S., & Duffau, H.	Double Dissociation Between Syntactic Gender and Picture Naming Processing: A Brain Stimulation Mapping Study	2011	0	0	frontal	1	2	inferior frontal gyrus: pars opercularis	1
54	Vidorreta, J. G., Garcia, R., Moritz‐Gasser, S., & Duffau, H.	Double Dissociation Between Syntactic Gender and Picture Naming Processing: A Brain Stimulation Mapping Study	2011	0	0	insular	1	13	inferior frontal gyrus	1
54	Vidorreta, J. G., Garcia, R., Moritz‐Gasser, S., & Duffau, H.	Double Dissociation Between Syntactic Gender and Picture Naming Processing: A Brain Stimulation Mapping Study	2011	0	0	frontal	1	2	middle frontal gyrus	1
54	Vidorreta, J. G., Garcia, R., Moritz‐Gasser, S., & Duffau, H.	Double Dissociation Between Syntactic Gender and Picture Naming Processing: A Brain Stimulation Mapping Study	2011	0	0	parietal	1	2	superior temporal gyrus	1
54	Vidorreta, J. G., Garcia, R., Moritz‐Gasser, S., & Duffau, H.	Double Dissociation Between Syntactic Gender and Picture Naming Processing: A Brain Stimulation Mapping Study	2011	0	0	frontal	1	13	inferior frontal gyrus	1
54	Vidorreta, J. G., Garcia, R., Moritz‐Gasser, S., & Duffau, H.	Double Dissociation Between Syntactic Gender and Picture Naming Processing: A Brain Stimulation Mapping Study	2011	0	0	frontal	1	2	inferior frontal gyrus: pars opercularis	1
54	Vidorreta, J. G., Garcia, R., Moritz‐Gasser, S., & Duffau, H.	Double Dissociation Between Syntactic Gender and Picture Naming Processing: A Brain Stimulation Mapping Study	2011	0	0	parietal	1	13	middle frontal gyrus	1
54	Vidorreta, J. G., Garcia, R., Moritz‐Gasser, S., & Duffau, H.	Double Dissociation Between Syntactic Gender and Picture Naming Processing: A Brain Stimulation Mapping Study	2011	0	0	frontal	1	13	inferior frontal gyrus	1
54	Vidorreta, J. G., Garcia, R., Moritz‐Gasser, S., & Duffau, H.	Double Dissociation Between Syntactic Gender and Picture Naming Processing: A Brain Stimulation Mapping Study	2011	0	0	frontal	1	13	1	head of caudate nucleus
54	Vidorreta, J. G., Garcia, R., Moritz‐Gasser, S., & Duffau, H.	Double Dissociation Between Syntactic Gender and Picture Naming Processing: A Brain Stimulation Mapping Study	2011	0	0	frontal	1	13	1	head of caudate nucleus
54	Vidorreta, J. G., Garcia, R., Moritz‐Gasser, S., & Duffau, H.	Double Dissociation Between Syntactic Gender and Picture Naming Processing: A Brain Stimulation Mapping Study	2011	0	0	frontal	1	13	1	head of caudate nucleus
55	De Witt Hamer, P. C., Moritz‐Gasser, S., Gatignol, P., & Duffau, H.	Is the Human Left Middle Longitudinal Fascicle Essential for Language? A Brain Electrostimulation Study	2011	0	1	temporal	1	1	ventral premotor cortex	1
55	De Witt Hamer, P. C., Moritz‐Gasser, S., Gatignol, P., & Duffau, H.	Is the Human Left Middle Longitudinal Fascicle Essential for Language? A Brain Electrostimulation Study	2011	3	2	temporoinsular	1	1	ventral premotor cortex	1
55	De Witt Hamer, P. C., Moritz‐Gasser, S., Gatignol, P., & Duffau, H.	Is the Human Left Middle Longitudinal Fascicle Essential for Language? A Brain Electrostimulation Study	2011	0	1	temporoinsular	1	1	ventral premotor cortex	1
55	De Witt Hamer, P. C., Moritz‐Gasser, S., Gatignol, P., & Duffau, H.	Is the Human Left Middle Longitudinal Fascicle Essential for Language? A Brain Electrostimulation Study	2011	3	2	temporoinsular	1	1	ventral premotor cortex	1
55	De Witt Hamer, P. C., Moritz‐Gasser, S., Gatignol, P., & Duffau, H.	Is the Human Left Middle Longitudinal Fascicle Essential for Language? A Brain Electrostimulation Study	2011	0	1	mesiotemporal	1	1	ventral premotor cortex	1
55	De Witt Hamer, P. C., Moritz‐Gasser, S., Gatignol, P., & Duffau, H.	Is the Human Left Middle Longitudinal Fascicle Essential for Language? A Brain Electrostimulation Study	2011	0	1	temporoinsular	1	1	ventral premotor cortex	1
55	De Witt Hamer, P. C., Moritz‐Gasser, S., Gatignol, P., & Duffau, H.	Is the Human Left Middle Longitudinal Fascicle Essential for Language? A Brain Electrostimulation Study	2011	0	1	temporoinsular	1	1	ventral premotor cortex	1
55	De Witt Hamer, P. C., Moritz‐Gasser, S., Gatignol, P., & Duffau, H.	Is the Human Left Middle Longitudinal Fascicle Essential for Language? A Brain Electrostimulation Study	2011	3	2	temporal	1	1	ventral premotor cortex	1
55	De Witt Hamer, P. C., Moritz‐Gasser, S., Gatignol, P., & Duffau, H.	Is the Human Left Middle Longitudinal Fascicle Essential for Language? A Brain Electrostimulation Study	2011	3	2	temporoinsular	1	5	inferior frontal gyrus	1
55	De Witt Hamer, P. C., Moritz‐Gasser, S., Gatignol, P., & Duffau, H.	Is the Human Left Middle Longitudinal Fascicle Essential for Language? A Brain Electrostimulation Study	2011	0	1	temporoinsular	1	2	superior temporal gyrus	1
55	De Witt Hamer, P. C., Moritz‐Gasser, S., Gatignol, P., & Duffau, H.	Is the Human Left Middle Longitudinal Fascicle Essential for Language? A Brain Electrostimulation Study	2011	0	1	mesiotemporal	1	2	medial temporal gyrus	1
55	De Witt Hamer, P. C., Moritz‐Gasser, S., Gatignol, P., & Duffau, H.	Is the Human Left Middle Longitudinal Fascicle Essential for Language? A Brain Electrostimulation Study	2011	3	2	temporoinsular	1	12	superior temporal gyrus	1
55	De Witt Hamer, P. C., Moritz‐Gasser, S., Gatignol, P., & Duffau, H.	Is the Human Left Middle Longitudinal Fascicle Essential for Language? A Brain Electrostimulation Study	2011	3	2	temporal	1	2	superior temporal gyrus	1
55	De Witt Hamer, P. C., Moritz‐Gasser, S., Gatignol, P., & Duffau, H.	Is the Human Left Middle Longitudinal Fascicle Essential for Language? A Brain Electrostimulation Study	2011	3	2	temporoinsular	1	4	medial temporal gyrus	1
55	De Witt Hamer, P. C., Moritz‐Gasser, S., Gatignol, P., & Duffau, H.	Is the Human Left Middle Longitudinal Fascicle Essential for Language? A Brain Electrostimulation Study	2011	0	1	mesiotemporal	1	4	superior temporal gyrus	1
55	De Witt Hamer, P. C., Moritz‐Gasser, S., Gatignol, P., & Duffau, H.	Is the Human Left Middle Longitudinal Fascicle Essential for Language? A Brain Electrostimulation Study	2011	0	1	temporoinsular	1	4	superior temporal gyrus	1
55	De Witt Hamer, P. C., Moritz‐Gasser, S., Gatignol, P., & Duffau, H.	Is the Human Left Middle Longitudinal Fascicle Essential for Language? A Brain Electrostimulation Study	2011	3	2	temporoinsular	1	4	1	inferior fronto-occipital fasciculus
55	De Witt Hamer, P. C., Moritz‐Gasser, S., Gatignol, P., & Duffau, H.	Is the Human Left Middle Longitudinal Fascicle Essential for Language? A Brain Electrostimulation Study	2011	0	1	temporoinsular	1	4	1	inferior fronto-occipital fasciculus
55	De Witt Hamer, P. C., Moritz‐Gasser, S., Gatignol, P., & Duffau, H.	Is the Human Left Middle Longitudinal Fascicle Essential for Language? A Brain Electrostimulation Study	2011	3	2	temporoinsular	1	4	1	inferior fronto-occipital fasciculus
55	De Witt Hamer, P. C., Moritz‐Gasser, S., Gatignol, P., & Duffau, H.	Is the Human Left Middle Longitudinal Fascicle Essential for Language? A Brain Electrostimulation Study	2011	0	1	mesiotemporal	1	4	1	inferior fronto-occipital fasciculus
55	De Witt Hamer, P. C., Moritz‐Gasser, S., Gatignol, P., & Duffau, H.	Is the Human Left Middle Longitudinal Fascicle Essential for Language? A Brain Electrostimulation Study	2011	0	1	temporoinsular	1	4	1	inferior fronto-occipital fasciculus
55	De Witt Hamer, P. C., Moritz‐Gasser, S., Gatignol, P., & Duffau, H.	Is the Human Left Middle Longitudinal Fascicle Essential for Language? A Brain Electrostimulation Study	2011	0	1	temporoinsular	1	4	1	inferior fronto-occipital fasciculus
55	De Witt Hamer, P. C., Moritz‐Gasser, S., Gatignol, P., & Duffau, H.	Is the Human Left Middle Longitudinal Fascicle Essential for Language? A Brain Electrostimulation Study	2011	3	2	temporal	1	4	1	inferior fronto-occipital fasciculus
55	De Witt Hamer, P. C., Moritz‐Gasser, S., Gatignol, P., & Duffau, H.	Is the Human Left Middle Longitudinal Fascicle Essential for Language? A Brain Electrostimulation Study	2011	0	1	temporal	1	2	1	inferior frontal occipital fasciculus
55	De Witt Hamer, P. C., Moritz‐Gasser, S., Gatignol, P., & Duffau, H.	Is the Human Left Middle Longitudinal Fascicle Essential for Language? A Brain Electrostimulation Study	2011	3	2	temporoinsular	1	2	1	inferior frontal occipital fasciculus
55	De Witt Hamer, P. C., Moritz‐Gasser, S., Gatignol, P., & Duffau, H.	Is the Human Left Middle Longitudinal Fascicle Essential for Language? A Brain Electrostimulation Study	2011	0	1	temporal	1	6	1	striatum
55	De Witt Hamer, P. C., Moritz‐Gasser, S., Gatignol, P., & Duffau, H.	Is the Human Left Middle Longitudinal Fascicle Essential for Language? A Brain Electrostimulation Study	2011	0	1	temporal	1	5	1	arcuate fascicle
55	De Witt Hamer, P. C., Moritz‐Gasser, S., Gatignol, P., & Duffau, H.	Is the Human Left Middle Longitudinal Fascicle Essential for Language? A Brain Electrostimulation Study	2011	3	2	temporoinsular	1	5	1	arcuate fascicle
55	De Witt Hamer, P. C., Moritz‐Gasser, S., Gatignol, P., & Duffau, H.	Is the Human Left Middle Longitudinal Fascicle Essential for Language? A Brain Electrostimulation Study	2011	0	1	temporoinsular	1	3	1	striatum
55	De Witt Hamer, P. C., Moritz‐Gasser, S., Gatignol, P., & Duffau, H.	Is the Human Left Middle Longitudinal Fascicle Essential for Language? A Brain Electrostimulation Study	2011	0	1	temporoinsular	1	5	1	arcuate fascicle
55	De Witt Hamer, P. C., Moritz‐Gasser, S., Gatignol, P., & Duffau, H.	Is the Human Left Middle Longitudinal Fascicle Essential for Language? A Brain Electrostimulation Study	2011	3	2	temporoinsular	1	5	1	arcuate fascicle
55	De Witt Hamer, P. C., Moritz‐Gasser, S., Gatignol, P., & Duffau, H.	Is the Human Left Middle Longitudinal Fascicle Essential for Language? A Brain Electrostimulation Study	2011	0	1	temporoinsular	1	5	1	arcuate fascicle
55	De Witt Hamer, P. C., Moritz‐Gasser, S., Gatignol, P., & Duffau, H.	Is the Human Left Middle Longitudinal Fascicle Essential for Language? A Brain Electrostimulation Study	2011	0	1	temporoinsular	1	1	1	striatum
55	De Witt Hamer, P. C., Moritz‐Gasser, S., Gatignol, P., & Duffau, H.	Is the Human Left Middle Longitudinal Fascicle Essential for Language? A Brain Electrostimulation Study	2011	0	1	temporoinsular	1	1	1	striatum
56	Pouratian, N., Cannestra, A. F., Bookheimer, S. Y., Martin, N. A., & Toga, A. W.	Variability of intraoperative electrocortical stimulation mapping parameters across and within individuals	2004	3	2	temporal	1	1	superior temporal gyrus	1
56	Pouratian, N., Cannestra, A. F., Bookheimer, S. Y., Martin, N. A., & Toga, A. W.	Variability of intraoperative electrocortical stimulation mapping parameters across and within individuals	2004	4	2	frontal	1	1	inferior frontal gyrus	1
56	Pouratian, N., Cannestra, A. F., Bookheimer, S. Y., Martin, N. A., & Toga, A. W.	Variability of intraoperative electrocortical stimulation mapping parameters across and within individuals	2004	4	2	temporal	1	12	supramarginal gyrus	1
56	Pouratian, N., Cannestra, A. F., Bookheimer, S. Y., Martin, N. A., & Toga, A. W.	Variability of intraoperative electrocortical stimulation mapping parameters across and within individuals	2004	4	2	temporal	1	9	angular gyrus	1
56	Pouratian, N., Cannestra, A. F., Bookheimer, S. Y., Martin, N. A., & Toga, A. W.	Variability of intraoperative electrocortical stimulation mapping parameters across and within individuals	2004	4	2	temporal	1	12	superior temporal gyrus	1
56	Pouratian, N., Cannestra, A. F., Bookheimer, S. Y., Martin, N. A., & Toga, A. W.	Variability of intraoperative electrocortical stimulation mapping parameters across and within individuals	2004	3	2	temporal	1	6	superior temporal gyrus	1
56	Pouratian, N., Cannestra, A. F., Bookheimer, S. Y., Martin, N. A., & Toga, A. W.	Variability of intraoperative electrocortical stimulation mapping parameters across and within individuals	2004	4	2	frontal	1	12	inferior frontal gyrus	1
56	Pouratian, N., Cannestra, A. F., Bookheimer, S. Y., Martin, N. A., & Toga, A. W.	Variability of intraoperative electrocortical stimulation mapping parameters across and within individuals	2004	4	2	frontal	1	9	inferior frontal gyrus	1
56	Pouratian, N., Cannestra, A. F., Bookheimer, S. Y., Martin, N. A., & Toga, A. W.	Variability of intraoperative electrocortical stimulation mapping parameters across and within individuals	2004	3	2	temporal	1	4	middle temporal gyrus	1
56	Pouratian, N., Cannestra, A. F., Bookheimer, S. Y., Martin, N. A., & Toga, A. W.	Variability of intraoperative electrocortical stimulation mapping parameters across and within individuals	2004	2	1	frontal	1	4	angular gyrus	1
56	Pouratian, N., Cannestra, A. F., Bookheimer, S. Y., Martin, N. A., & Toga, A. W.	Variability of intraoperative electrocortical stimulation mapping parameters across and within individuals	2004	2	1	frontal	1	4	inferior frontal gyrus	1
56	Pouratian, N., Cannestra, A. F., Bookheimer, S. Y., Martin, N. A., & Toga, A. W.	Variability of intraoperative electrocortical stimulation mapping parameters across and within individuals	2004	2	1	frontal	1	4	superior temporal gyrus	1
57	Gharabaghi, A., Berger, M. F., Tatagiba, M., & Karnath, H. O.	The role of the right superior temporal gyrus in visual search—Insights from intraoperative electrical stimulation	2006	4	2	temporo-parietal	2	1	supramarginal gyrus	1
58	Maldonado, I. L., Moritz-Gasser, S., & Duffau, H.	Does the left superior longitudinal fascicle subserve language semantics? A brain electrostimulation study	2011	2	1	parietal, temporal	1	3	ventral premotor cortex	1
58	Maldonado, I. L., Moritz-Gasser, S., & Duffau, H.	Does the left superior longitudinal fascicle subserve language semantics? A brain electrostimulation study	2011	2	1	parietal, temporal	1	3	ventral premotor cortex	1
58	Maldonado, I. L., Moritz-Gasser, S., & Duffau, H.	Does the left superior longitudinal fascicle subserve language semantics? A brain electrostimulation study	2011	2	1	parietal, frontal	1	3	ventral premotor cortex	1
58	Maldonado, I. L., Moritz-Gasser, S., & Duffau, H.	Does the left superior longitudinal fascicle subserve language semantics? A brain electrostimulation study	2011	2	1	parietal, temporal	1	13	middle temporal gyrus	1
58	Maldonado, I. L., Moritz-Gasser, S., & Duffau, H.	Does the left superior longitudinal fascicle subserve language semantics? A brain electrostimulation study	2011	2	1	parietal, temporal	1	4	superior temporal gyrus	1
58	Maldonado, I. L., Moritz-Gasser, S., & Duffau, H.	Does the left superior longitudinal fascicle subserve language semantics? A brain electrostimulation study	2011	2	1	parietal, temporal	1	3	ventral premotor cortex	1
58	Maldonado, I. L., Moritz-Gasser, S., & Duffau, H.	Does the left superior longitudinal fascicle subserve language semantics? A brain electrostimulation study	2011	2	1	parietal, temporal	1	5	1	arcuate fasciculus
58	Maldonado, I. L., Moritz-Gasser, S., & Duffau, H.	Does the left superior longitudinal fascicle subserve language semantics? A brain electrostimulation study	2011	2	1	parietal, temporal	1	5	1	arcuate fasciculus
58	Maldonado, I. L., Moritz-Gasser, S., & Duffau, H.	Does the left superior longitudinal fascicle subserve language semantics? A brain electrostimulation study	2011	2	1	parietal, temporal	1	3	1	superior longitudinal fascicle III
58	Maldonado, I. L., Moritz-Gasser, S., & Duffau, H.	Does the left superior longitudinal fascicle subserve language semantics? A brain electrostimulation study	2011	2	1	parietal, temporal	1	3	1	superior longitudinal fascicle III
58	Maldonado, I. L., Moritz-Gasser, S., & Duffau, H.	Does the left superior longitudinal fascicle subserve language semantics? A brain electrostimulation study	2011	2	1	parietal, temporal	1	5	1	arcuate fasciculus
58	Maldonado, I. L., Moritz-Gasser, S., & Duffau, H.	Does the left superior longitudinal fascicle subserve language semantics? A brain electrostimulation study	2011	2	1	parietal, temporal	1	3	1	uperior longitudinal fascicle III
58	Maldonado, I. L., Moritz-Gasser, S., & Duffau, H.	Does the left superior longitudinal fascicle subserve language semantics? A brain electrostimulation study	2011	2	1	parietal, frontal	1	3	1	superior longitudinal fascicle III
58	Maldonado, I. L., Moritz-Gasser, S., & Duffau, H.	Does the left superior longitudinal fascicle subserve language semantics? A brain electrostimulation study	2011	2	1	parietal, temporal	1	13	1	inferior fronto-occipital fasciculus
58	Maldonado, I. L., Moritz-Gasser, S., & Duffau, H.	Does the left superior longitudinal fascicle subserve language semantics? A brain electrostimulation study	2011	2	1	parietal	1	3	ventral premotor cortex	1
58	Maldonado, I. L., Moritz-Gasser, S., & Duffau, H.	Does the left superior longitudinal fascicle subserve language semantics? A brain electrostimulation study	2011	2	1	parietal	1	3	ventral premotor cortex	1
58	Maldonado, I. L., Moritz-Gasser, S., & Duffau, H.	Does the left superior longitudinal fascicle subserve language semantics? A brain electrostimulation study	2011	2	1	parietal	1	3	ventral premotor cortex	1
58	Maldonado, I. L., Moritz-Gasser, S., & Duffau, H.	Does the left superior longitudinal fascicle subserve language semantics? A brain electrostimulation study	2011	2	1	parietal	1	3	ventral premotor cortex	1
58	Maldonado, I. L., Moritz-Gasser, S., & Duffau, H.	Does the left superior longitudinal fascicle subserve language semantics? A brain electrostimulation study	2011	2	1	parietal	1	3	ventral premotor cortex	1
58	Maldonado, I. L., Moritz-Gasser, S., & Duffau, H.	Does the left superior longitudinal fascicle subserve language semantics? A brain electrostimulation study	2011	3	2	parietal	1	12	superior temporal gyrus	1
58	Maldonado, I. L., Moritz-Gasser, S., & Duffau, H.	Does the left superior longitudinal fascicle subserve language semantics? A brain electrostimulation study	2011	3	2	parietal	1	3	ventral premotor cortex	1
58	Maldonado, I. L., Moritz-Gasser, S., & Duffau, H.	Does the left superior longitudinal fascicle subserve language semantics? A brain electrostimulation study	2011	2	1	parietal	1	4	1	inferior fronto-occipital fasciculus
58	Maldonado, I. L., Moritz-Gasser, S., & Duffau, H.	Does the left superior longitudinal fascicle subserve language semantics? A brain electrostimulation study	2011	2	1	parietal	1	5	1	arcuate fasciculus
58	Maldonado, I. L., Moritz-Gasser, S., & Duffau, H.	Does the left superior longitudinal fascicle subserve language semantics? A brain electrostimulation study	2011	2	1	parietal	1	3	1	superior longitudinal fascicle III
58	Maldonado, I. L., Moritz-Gasser, S., & Duffau, H.	Does the left superior longitudinal fascicle subserve language semantics? A brain electrostimulation study	2011	2	1	parietal	1	3	1	superior longitudinal fascicle III
58	Maldonado, I. L., Moritz-Gasser, S., & Duffau, H.	Does the left superior longitudinal fascicle subserve language semantics? A brain electrostimulation study	2011	2	1	parietal	1	3	1	superior longitudinal fascicle III
58	Maldonado, I. L., Moritz-Gasser, S., & Duffau, H.	Does the left superior longitudinal fascicle subserve language semantics? A brain electrostimulation study	2011	2	1	parietal	1	5	1	arcuate fasciculus
58	Maldonado, I. L., Moritz-Gasser, S., & Duffau, H.	Does the left superior longitudinal fascicle subserve language semantics? A brain electrostimulation study	2011	3	2	parietal	1	3	1	superior longitudinal fascicle III
58	Maldonado, I. L., Moritz-Gasser, S., & Duffau, H.	Does the left superior longitudinal fascicle subserve language semantics? A brain electrostimulation study	2011	2	1	parietal	1	5	1	arcuate fasciculus
58	Maldonado, I. L., Moritz-Gasser, S., & Duffau, H.	Does the left superior longitudinal fascicle subserve language semantics? A brain electrostimulation study	2011	3	2	parietal	1	5	1	arcuate fasciculus
59	Plaza, M., Gatignol, P., Leroy, M., & Duffau, H.	Speaking without Broca's area after tumor resection	2009	2	1	frontal	1	1	premotor ventral cortex	1
59	Plaza, M., Gatignol, P., Leroy, M., & Duffau, H.	Speaking without Broca's area after tumor resection	2009	2	1	frontal	1	4	premotor cortex	1
59	Plaza, M., Gatignol, P., Leroy, M., & Duffau, H.	Speaking without Broca's area after tumor resection	2009	2	1	frontal	1	4	1	inferior occipito-frontal fasciculus
59	Plaza, M., Gatignol, P., Leroy, M., & Duffau, H.	Speaking without Broca's area after tumor resection	2009	2	1	frontal	1	6	1	caudate nucleus
59	Plaza, M., Gatignol, P., Leroy, M., & Duffau, H.	Speaking without Broca's area after tumor resection	2009	2	1	frontal	1	3	1	fibers from ventral premotor cortex
60	Motomura, K., Chalise, L., Ohka, F., Aoki, K., Tanahashi, K., Hirano, M., Nishikawa, T., Yamaguchi, J., Shimizu, H., Wakabayashu, T., & Natsume, A.	Neurocognitive and functional outcomes in patients with diffuse frontal lower-grade gliomas undergoing intraoperative awake brain mapping	2019	0	1	frontal	1	1	precentral gyrus	1
60	Motomura, K., Chalise, L., Ohka, F., Aoki, K., Tanahashi, K., Hirano, M., Nishikawa, T., Yamaguchi, J., Shimizu, H., Wakabayashu, T., & Natsume, A.	Neurocognitive and functional outcomes in patients with diffuse frontal lower-grade gliomas undergoing intraoperative awake brain mapping	2019	0	1	frontal	1	8	1	frontal aslant tract
60	Motomura, K., Chalise, L., Ohka, F., Aoki, K., Tanahashi, K., Hirano, M., Nishikawa, T., Yamaguchi, J., Shimizu, H., Wakabayashu, T., & Natsume, A.	Neurocognitive and functional outcomes in patients with diffuse frontal lower-grade gliomas undergoing intraoperative awake brain mapping	2019	0	1	frontal	1	1	1	frontal aslant tract
61	Montemurro, N., Herbet, G., & Duffau, H.	Right Cortical and Axonal Structures Eliciting Ocular Deviation During Electrical Stimulation Mapping in Awake Patients	2016	2	1	frontal	2	5	inferior frontal gyrus	1
61	Montemurro, N., Herbet, G., & Duffau, H.	Right Cortical and Axonal Structures Eliciting Ocular Deviation During Electrical Stimulation Mapping in Awake Patients	2016	2	1	frontal, insular	2	3	ventral premotor cortex	1
61	Montemurro, N., Herbet, G., & Duffau, H.	Right Cortical and Axonal Structures Eliciting Ocular Deviation During Electrical Stimulation Mapping in Awake Patients	2016	2	1	frontal	2	4	prefrontal cortex	1
61	Montemurro, N., Herbet, G., & Duffau, H.	Right Cortical and Axonal Structures Eliciting Ocular Deviation During Electrical Stimulation Mapping in Awake Patients	2016	2	1	frontal	2	4	prefrontal cortex	1
61	Montemurro, N., Herbet, G., & Duffau, H.	Right Cortical and Axonal Structures Eliciting Ocular Deviation During Electrical Stimulation Mapping in Awake Patients	2016	2	1	frontal	2	3	ventral premotor cortex	1
61	Montemurro, N., Herbet, G., & Duffau, H.	Right Cortical and Axonal Structures Eliciting Ocular Deviation During Electrical Stimulation Mapping in Awake Patients	2016	2	1	frontal	2	3	ventral premotor cortex	1
61	Montemurro, N., Herbet, G., & Duffau, H.	Right Cortical and Axonal Structures Eliciting Ocular Deviation During Electrical Stimulation Mapping in Awake Patients	2016	2	1	frontal	2	3	ventral premotor cortex	1
61	Montemurro, N., Herbet, G., & Duffau, H.	Right Cortical and Axonal Structures Eliciting Ocular Deviation During Electrical Stimulation Mapping in Awake Patients	2016	2	1	frontal	2	3	ventral premotor cortex	1
61	Montemurro, N., Herbet, G., & Duffau, H.	Right Cortical and Axonal Structures Eliciting Ocular Deviation During Electrical Stimulation Mapping in Awake Patients	2016	2	1	frontal	2	3	ventral premotor cortex	1
61	Montemurro, N., Herbet, G., & Duffau, H.	Right Cortical and Axonal Structures Eliciting Ocular Deviation During Electrical Stimulation Mapping in Awake Patients	2016	2	1	frontal	2	1	1	2:negative motor areas
62	Moritz-Gasser, S., Herbet, G., & Duffau, H.	Mapping the connectivity underlying multimodal (verbal and non-verbal) semantic processing: A brain electrostimulation study	2013	2	1	temporal	1	1	premotor cortex	1
62	Moritz-Gasser, S., Herbet, G., & Duffau, H.	Mapping the connectivity underlying multimodal (verbal and non-verbal) semantic processing: A brain electrostimulation study	2013	2	1	temporal	1	7	rolandic operculum	1
62	Moritz-Gasser, S., Herbet, G., & Duffau, H.	Mapping the connectivity underlying multimodal (verbal and non-verbal) semantic processing: A brain electrostimulation study	2013	2	1	temporal	1	3	postcentralgyrus;	1
62	Moritz-Gasser, S., Herbet, G., & Duffau, H.	Mapping the connectivity underlying multimodal (verbal and non-verbal) semantic processing: A brain electrostimulation study	2013	2	1	temporal, temporal-occipital, fronto-temporal-insular	1	2	superior temporal gyrus	1
62	Moritz-Gasser, S., Herbet, G., & Duffau, H.	Mapping the connectivity underlying multimodal (verbal and non-verbal) semantic processing: A brain electrostimulation study	2013	2	1	temporal, temporal-occipital, fronto-temporal-insular	1	4	1	inferior frontooccipital fasciclus
62	Moritz-Gasser, S., Herbet, G., & Duffau, H.	Mapping the connectivity underlying multimodal (verbal and non-verbal) semantic processing: A brain electrostimulation study	2013	2	1	temporal, temporal-occipital, fronto-temporal-insular	1	4	1	inferior frontooccipital fasciclus
62	Moritz-Gasser, S., Herbet, G., & Duffau, H.	Mapping the connectivity underlying multimodal (verbal and non-verbal) semantic processing: A brain electrostimulation study	2013	2	1	temporal, temporal-occipital, fronto-temporal-insular	1	4	1	inferior frontooccipital fasciclus
62	Moritz-Gasser, S., Herbet, G., & Duffau, H.	Mapping the connectivity underlying multimodal (verbal and non-verbal) semantic processing: A brain electrostimulation study	2013	2	1	temporal, temporal-occipital, fronto-temporal-insular	1	2	1	inferior frontooccipital fasciclus
62	Moritz-Gasser, S., Herbet, G., & Duffau, H.	Mapping the connectivity underlying multimodal (verbal and non-verbal) semantic processing: A brain electrostimulation study	2013	2	1	temporal	1	2	supramarginalgyrus	1
62	Moritz-Gasser, S., Herbet, G., & Duffau, H.	Mapping the connectivity underlying multimodal (verbal and non-verbal) semantic processing: A brain electrostimulation study	2013	2	1	temporal	1	4	1	inferior frontal occipital fasciculus
63	De Witte, E., Satoer, D., Colle, H., Robert, E., Visch-Brink, E., & Mariën, P.	Subcortical language and non-language mapping in awake brain surgery: the use of multimodal tests	2015	0	0	frontoinsulo-temporal	1	1	precentral gyrus	1
63	De Witte, E., Satoer, D., Colle, H., Robert, E., Visch-Brink, E., & Mariën, P.	Subcortical language and non-language mapping in awake brain surgery: the use of multimodal tests	2015	0	0	frontoinsulo-temporal	1	2	medial temporal gyrus	1
63	De Witte, E., Satoer, D., Colle, H., Robert, E., Visch-Brink, E., & Mariën, P.	Subcortical language and non-language mapping in awake brain surgery: the use of multimodal tests	2015	0	0	frontoinsulo-temporal	1	2	superior temporal gyrus	1
63	De Witte, E., Satoer, D., Colle, H., Robert, E., Visch-Brink, E., & Mariën, P.	Subcortical language and non-language mapping in awake brain surgery: the use of multimodal tests	2015	0	0	frontoinsulo-temporal	1	4	1	inferior fronto-occipital fasciculus
63	De Witte, E., Satoer, D., Colle, H., Robert, E., Visch-Brink, E., & Mariën, P.	Subcortical language and non-language mapping in awake brain surgery: the use of multimodal tests	2015	0	0	frontoinsulo-temporal	1	4	1	inferior frontal occipital fasciculus
63	De Witte, E., Satoer, D., Colle, H., Robert, E., Visch-Brink, E., & Mariën, P.	Subcortical language and non-language mapping in awake brain surgery: the use of multimodal tests	2015	0	0	parietal	1	1	supramarginal gyrus	1
63	De Witte, E., Satoer, D., Colle, H., Robert, E., Visch-Brink, E., & Mariën, P.	Subcortical language and non-language mapping in awake brain surgery: the use of multimodal tests	2015	0	0	parietal	1	2	angular gyrus	1
63	De Witte, E., Satoer, D., Colle, H., Robert, E., Visch-Brink, E., & Mariën, P.	Subcortical language and non-language mapping in awake brain surgery: the use of multimodal tests	2015	0	0	parietal	1	2	postcentral gyrus	1
63	De Witte, E., Satoer, D., Colle, H., Robert, E., Visch-Brink, E., & Mariën, P.	Subcortical language and non-language mapping in awake brain surgery: the use of multimodal tests	2015	0	0	parietal	1	10	1	2:deeper parietal regions
63	De Witte, E., Satoer, D., Colle, H., Robert, E., Visch-Brink, E., & Mariën, P.	Subcortical language and non-language mapping in awake brain surgery: the use of multimodal tests	2015	0	0	temporal-parietal	1	1	inferior frontal gyrus	1
63	De Witte, E., Satoer, D., Colle, H., Robert, E., Visch-Brink, E., & Mariën, P.	Subcortical language and non-language mapping in awake brain surgery: the use of multimodal tests	2015	0	0	temporal-parietal	1	1	superior temporal gyrus	1
64	Rech, F., Herbet, G., Moritz-Gasser, S., & Duffau, H.	Somatotopic organization of the white matter tracts underpinning motor control in humans: an electrical stimulation study	2016	2	1	frontal	1	1	ventral premotor cortex	1
64	Rech, F., Herbet, G., Moritz-Gasser, S., & Duffau, H.	Somatotopic organization of the white matter tracts underpinning motor control in humans: an electrical stimulation study	2016	2	1	frontal	3	1	1	2:in the white matter located under the lateral part of the precentral gyrus
64	Rech, F., Herbet, G., Moritz-Gasser, S., & Duffau, H.	Somatotopic organization of the white matter tracts underpinning motor control in humans: an electrical stimulation study	2016	2	1	frontal	1	6	prefrontal cortex	1
65	Morrison, M. A., Tam, F., Garavaglia, M. M., Hare, G. M., Cusimano, M. D., Schweizer, T. A., Das., S., & Graham, S. J.	Sources of Variation Influencing Concordance between Functional MRI and Direct Cortical Stimulation in Brain Tumor Surgery	2016	3	2	fronto-insular	1	3	frontal gyrus	1
66	Duffau, H., Gatignol, P., Denvil, D., Lopes, M., & Capelle, L.	The articulatoryloop: studyof the subcortical connectivity by electrostimulation	2003	0	0	parietal	1	1	SMG	1
66	Duffau, H., Gatignol, P., Denvil, D., Lopes, M., & Capelle, L.	The articulatoryloop: studyof the subcortical connectivity by electrostimulation	2003	0	0	parietal	1	1	inferior frontal gyrus: pars opercularis	1
66	Duffau, H., Gatignol, P., Denvil, D., Lopes, M., & Capelle, L.	The articulatoryloop: studyof the subcortical connectivity by electrostimulation	2003	0	0	parietal	1	3	precentral gyrus	1
66	Duffau, H., Gatignol, P., Denvil, D., Lopes, M., & Capelle, L.	The articulatoryloop: studyof the subcortical connectivity by electrostimulation	2003	0	0	parietal	1	1	1	2:whitematter: depth of the central sulcus to the depth of the end of the sylvian fissure (under the SMG)
67	De Witte, E., Satoer, D., Robert, E., Colle, H., Verheyen, S., Visch-Brink, E., & Mariën, P.	The Dutch Linguistic Intraoperative Protocol: A valid linguistic approach to awake brain surgery	2015	0	0	frontal	1	8	SMA	1
67	De Witte, E., Satoer, D., Robert, E., Colle, H., Verheyen, S., Visch-Brink, E., & Mariën, P.	The Dutch Linguistic Intraoperative Protocol: A valid linguistic approach to awake brain surgery	2015	0	0	temperoparietal	1	1	inferior frontal gyrus	1
67	De Witte, E., Satoer, D., Robert, E., Colle, H., Verheyen, S., Visch-Brink, E., & Mariën, P.	The Dutch Linguistic Intraoperative Protocol: A valid linguistic approach to awake brain surgery	2015	0	0	parietooccipital	1	1	2:between the left angular gyrus and supramarginal gyrus	1
67	De Witte, E., Satoer, D., Robert, E., Colle, H., Verheyen, S., Visch-Brink, E., & Mariën, P.	The Dutch Linguistic Intraoperative Protocol: A valid linguistic approach to awake brain surgery	2015	0	0	temperoparietal	1	2	1	inferior frontoccipital fasciculus
67	De Witte, E., Satoer, D., Robert, E., Colle, H., Verheyen, S., Visch-Brink, E., & Mariën, P.	The Dutch Linguistic Intraoperative Protocol: A valid linguistic approach to awake brain surgery	2015	0	0	parietooccipital	1	2	middle temporal gyrus	1
67	De Witte, E., Satoer, D., Robert, E., Colle, H., Verheyen, S., Visch-Brink, E., & Mariën, P.	The Dutch Linguistic Intraoperative Protocol: A valid linguistic approach to awake brain surgery	2015	0	0	parietooccipital	1	3	2:between the left angular gyrus and supramarginal gyrus	1
67	De Witte, E., Satoer, D., Robert, E., Colle, H., Verheyen, S., Visch-Brink, E., & Mariën, P.	The Dutch Linguistic Intraoperative Protocol: A valid linguistic approach to awake brain surgery	2015	0	0	temperoparietal	1	2	inferior temporal gyrus	1
67	De Witte, E., Satoer, D., Robert, E., Colle, H., Verheyen, S., Visch-Brink, E., & Mariën, P.	The Dutch Linguistic Intraoperative Protocol: A valid linguistic approach to awake brain surgery	2015	0	0	temperoparietal	1	2	medial temporal gyrus	1
67	De Witte, E., Satoer, D., Robert, E., Colle, H., Verheyen, S., Visch-Brink, E., & Mariën, P.	The Dutch Linguistic Intraoperative Protocol: A valid linguistic approach to awake brain surgery	2015	0	0	temperoparietal	1	2	medial temporal gyrus	1
67	De Witte, E., Satoer, D., Robert, E., Colle, H., Verheyen, S., Visch-Brink, E., & Mariën, P.	The Dutch Linguistic Intraoperative Protocol: A valid linguistic approach to awake brain surgery	2015	0	0	temperoparietal	1	2	inferior temporal gyrus	1
67	De Witte, E., Satoer, D., Robert, E., Colle, H., Verheyen, S., Visch-Brink, E., & Mariën, P.	The Dutch Linguistic Intraoperative Protocol: A valid linguistic approach to awake brain surgery	2015	0	0	temperoparietal	1	2	1	inferior frontal occipital fasciculus
67	De Witte, E., Satoer, D., Robert, E., Colle, H., Verheyen, S., Visch-Brink, E., & Mariën, P.	The Dutch Linguistic Intraoperative Protocol: A valid linguistic approach to awake brain surgery	2015	0	0	temperoparietal	1	5	1	arcuate fasciculus
67	De Witte, E., Satoer, D., Robert, E., Colle, H., Verheyen, S., Visch-Brink, E., & Mariën, P.	The Dutch Linguistic Intraoperative Protocol: A valid linguistic approach to awake brain surgery	2015	0	0	frontal	1	1	1	Cortico spinal tract
68	Duffau, H., Moritz-Gasser, S., & Gatignol, P.	Functional outcome after language mapping for insular World Health Organization Grade II gliomas in the dominant hemisphere: experience with 24 patients	2009	2	1	insular	1	1	ventral premotor cortex	1
68	Duffau, H., Moritz-Gasser, S., & Gatignol, P.	Functional outcome after language mapping for insular World Health Organization Grade II gliomas in the dominant hemisphere: experience with 24 patients	2009	2	1	insular	3	2	insula	1
68	Duffau, H., Moritz-Gasser, S., & Gatignol, P.	Functional outcome after language mapping for insular World Health Organization Grade II gliomas in the dominant hemisphere: experience with 24 patients	2009	2	1	insular	3	3	insula	1
68	Duffau, H., Moritz-Gasser, S., & Gatignol, P.	Functional outcome after language mapping for insular World Health Organization Grade II gliomas in the dominant hemisphere: experience with 24 patients	2009	2	1	insular	3	5	1	arcuate fasciculus
68	Duffau, H., Moritz-Gasser, S., & Gatignol, P.	Functional outcome after language mapping for insular World Health Organization Grade II gliomas in the dominant hemisphere: experience with 24 patients	2009	2	1	insular	3	6	1	head of caudate nucleus
68	Duffau, H., Moritz-Gasser, S., & Gatignol, P.	Functional outcome after language mapping for insular World Health Organization Grade II gliomas in the dominant hemisphere: experience with 24 patients	2009	2	1	insular	3	4	1	inferior frontooccipital fasciculus
68	Duffau, H., Moritz-Gasser, S., & Gatignol, P.	Functional outcome after language mapping for insular World Health Organization Grade II gliomas in the dominant hemisphere: experience with 24 patients	2009	2	1	insular	3	3	1	lentiform nucleus
69	Duffau, H., Capelle, L., Denvil, D., Sichez, N., Gatignol, P., Lopes, M., Mitchell, M-C., Sichez, J-P., & Van Effenterre, R.	Functional recovery after surgical resection of low grade gliomas in eloquent brain: hypothesis of brain compensation	2003	0	1	fronto-insular	1	1	insular cortex	1
69	Duffau, H., Capelle, L., Denvil, D., Sichez, N., Gatignol, P., Lopes, M., Mitchell, M-C., Sichez, J-P., & Van Effenterre, R.	Functional recovery after surgical resection of low grade gliomas in eloquent brain: hypothesis of brain compensation	2003	0	1	fronto-opercular	1	1	inferior frontal gyrus: pars orbitaris	1
69	Duffau, H., Capelle, L., Denvil, D., Sichez, N., Gatignol, P., Lopes, M., Mitchell, M-C., Sichez, J-P., & Van Effenterre, R.	Functional recovery after surgical resection of low grade gliomas in eloquent brain: hypothesis of brain compensation	2003	0	1	fronto-opercular	1	2	middle frontal gyrus	1
69	Duffau, H., Capelle, L., Denvil, D., Sichez, N., Gatignol, P., Lopes, M., Mitchell, M-C., Sichez, J-P., & Van Effenterre, R.	Functional recovery after surgical resection of low grade gliomas in eloquent brain: hypothesis of brain compensation	2003	0	1	fronto-opercular	1	3	precentral gyrus	1
69	Duffau, H., Capelle, L., Denvil, D., Sichez, N., Gatignol, P., Lopes, M., Mitchell, M-C., Sichez, J-P., & Van Effenterre, R.	Functional recovery after surgical resection of low grade gliomas in eloquent brain: hypothesis of brain compensation	2003	0	1	frontal	1	1	middle frontal gyrus	1
69	Duffau, H., Capelle, L., Denvil, D., Sichez, N., Gatignol, P., Lopes, M., Mitchell, M-C., Sichez, J-P., & Van Effenterre, R.	Functional recovery after surgical resection of low grade gliomas in eloquent brain: hypothesis of brain compensation	2003	0	1	frontal	1	1	precentral gyrus	1
70	Riva, M., Fava, E., Gallucci, M., Comi, A., Casarotti, A., Alfiero, T., Raneri, F., Pessina, F., & Bello, L.	Monopolar high-frequency language mapping: can it help in the surgical management of gliomas? A comparative clinical study	2016	0	1	frontal	0	2	inferior frontal gyrus: pars opercularis	1
70	Riva, M., Fava, E., Gallucci, M., Comi, A., Casarotti, A., Alfiero, T., Raneri, F., Pessina, F., & Bello, L.	Monopolar high-frequency language mapping: can it help in the surgical management of gliomas? A comparative clinical study	2016	0	1	premotor cortex	1	3	ventral premotor cortex	PLUS fibers from ventral premotor cortex
70	Riva, M., Fava, E., Gallucci, M., Comi, A., Casarotti, A., Alfiero, T., Raneri, F., Pessina, F., & Bello, L.	Monopolar high-frequency language mapping: can it help in the surgical management of gliomas? A comparative clinical study	2016	0	1	premotor cortex	1	4	1	IFOF
70	Riva, M., Fava, E., Gallucci, M., Comi, A., Casarotti, A., Alfiero, T., Raneri, F., Pessina, F., & Bello, L.	Monopolar high-frequency language mapping: can it help in the surgical management of gliomas? A comparative clinical study	2016	0	1	premotor cortex	1	5	1	arcuate fasciculus
70	Riva, M., Fava, E., Gallucci, M., Comi, A., Casarotti, A., Alfiero, T., Raneri, F., Pessina, F., & Bello, L.	Monopolar high-frequency language mapping: can it help in the surgical management of gliomas? A comparative clinical study	2016	0	1	premotor cortex	1	5	1	superior longitudinal fascicle
70	Riva, M., Fava, E., Gallucci, M., Comi, A., Casarotti, A., Alfiero, T., Raneri, F., Pessina, F., & Bello, L.	Monopolar high-frequency language mapping: can it help in the surgical management of gliomas? A comparative clinical study	2016	2,3,4	3	frontal, temporal	0	3	ventral premotor cortex	1
71	Duffau, H., Capelle, L., Denvil, D., Gatignol, P., Sichez, N., Lopes, M., Sichez, J., & Van Effenterre, R.	The role of dominant premotor cortex in language: a study using intraoperative functional mapping in awake patients	2003	0	1	frontal	1	1	broca's area	1
71	Duffau, H., Capelle, L., Denvil, D., Gatignol, P., Sichez, N., Lopes, M., Sichez, J., & Van Effenterre, R.	The role of dominant premotor cortex in language: a study using intraoperative functional mapping in awake patients	2003	0	1	frontal	1	1	Broca's area	1
71	Duffau, H., Capelle, L., Denvil, D., Gatignol, P., Sichez, N., Lopes, M., Sichez, J., & Van Effenterre, R.	The role of dominant premotor cortex in language: a study using intraoperative functional mapping in awake patients	2003	0	1	frontal	1	1	broca's area	1
71	Duffau, H., Capelle, L., Denvil, D., Gatignol, P., Sichez, N., Lopes, M., Sichez, J., & Van Effenterre, R.	The role of dominant premotor cortex in language: a study using intraoperative functional mapping in awake patients	2003	0	1	frontal	1	1	broca's area	1
71	Duffau, H., Capelle, L., Denvil, D., Gatignol, P., Sichez, N., Lopes, M., Sichez, J., & Van Effenterre, R.	The role of dominant premotor cortex in language: a study using intraoperative functional mapping in awake patients	2003	0	1	frontal	1	1	broca's area	1
71	Duffau, H., Capelle, L., Denvil, D., Gatignol, P., Sichez, N., Lopes, M., Sichez, J., & Van Effenterre, R.	The role of dominant premotor cortex in language: a study using intraoperative functional mapping in awake patients	2003	0	1	frontal	1	1	broca's area	1
71	Duffau, H., Capelle, L., Denvil, D., Gatignol, P., Sichez, N., Lopes, M., Sichez, J., & Van Effenterre, R.	The role of dominant premotor cortex in language: a study using intraoperative functional mapping in awake patients	2003	0	1	frontal	1	1	broca's area	1
71	Duffau, H., Capelle, L., Denvil, D., Gatignol, P., Sichez, N., Lopes, M., Sichez, J., & Van Effenterre, R.	The role of dominant premotor cortex in language: a study using intraoperative functional mapping in awake patients	2003	0	1	frontal	1	1	broca's area	1
71	Duffau, H., Capelle, L., Denvil, D., Gatignol, P., Sichez, N., Lopes, M., Sichez, J., & Van Effenterre, R.	The role of dominant premotor cortex in language: a study using intraoperative functional mapping in awake patients	2003	0	1	frontal	1	1	broca's area	1
71	Duffau, H., Capelle, L., Denvil, D., Gatignol, P., Sichez, N., Lopes, M., Sichez, J., & Van Effenterre, R.	The role of dominant premotor cortex in language: a study using intraoperative functional mapping in awake patients	2003	0	1	frontal	1	1	broca's area	1
71	Duffau, H., Capelle, L., Denvil, D., Gatignol, P., Sichez, N., Lopes, M., Sichez, J., & Van Effenterre, R.	The role of dominant premotor cortex in language: a study using intraoperative functional mapping in awake patients	2003	0	1	frontal	1	1	broca's area	1
71	Duffau, H., Capelle, L., Denvil, D., Gatignol, P., Sichez, N., Lopes, M., Sichez, J., & Van Effenterre, R.	The role of dominant premotor cortex in language: a study using intraoperative functional mapping in awake patients	2003	0	1	frontal	1	1	broca's area	1
71	Duffau, H., Capelle, L., Denvil, D., Gatignol, P., Sichez, N., Lopes, M., Sichez, J., & Van Effenterre, R.	The role of dominant premotor cortex in language: a study using intraoperative functional mapping in awake patients	2003	0	1	frontal	1	1	broca's area	1
71	Duffau, H., Capelle, L., Denvil, D., Gatignol, P., Sichez, N., Lopes, M., Sichez, J., & Van Effenterre, R.	The role of dominant premotor cortex in language: a study using intraoperative functional mapping in awake patients	2003	0	1	frontal	1	1	broca's area	1
71	Duffau, H., Capelle, L., Denvil, D., Gatignol, P., Sichez, N., Lopes, M., Sichez, J., & Van Effenterre, R.	The role of dominant premotor cortex in language: a study using intraoperative functional mapping in awake patients	2003	0	1	frontal	1	1	broca's area	1
71	Duffau, H., Capelle, L., Denvil, D., Gatignol, P., Sichez, N., Lopes, M., Sichez, J., & Van Effenterre, R.	The role of dominant premotor cortex in language: a study using intraoperative functional mapping in awake patients	2003	0	1	frontal	1	1	broca's area	1
71	Duffau, H., Capelle, L., Denvil, D., Gatignol, P., Sichez, N., Lopes, M., Sichez, J., & Van Effenterre, R.	The role of dominant premotor cortex in language: a study using intraoperative functional mapping in awake patients	2003	0	1	frontal	1	1	broca's area	1
71	Duffau, H., Capelle, L., Denvil, D., Gatignol, P., Sichez, N., Lopes, M., Sichez, J., & Van Effenterre, R.	The role of dominant premotor cortex in language: a study using intraoperative functional mapping in awake patients	2003	0	1	frontal	1	1	broca's area	1
71	Duffau, H., Capelle, L., Denvil, D., Gatignol, P., Sichez, N., Lopes, M., Sichez, J., & Van Effenterre, R.	The role of dominant premotor cortex in language: a study using intraoperative functional mapping in awake patients	2003	0	1	frontal	1	1	broca's area	1
71	Duffau, H., Capelle, L., Denvil, D., Gatignol, P., Sichez, N., Lopes, M., Sichez, J., & Van Effenterre, R.	The role of dominant premotor cortex in language: a study using intraoperative functional mapping in awake patients	2003	0	1	frontal	1	1	broca's area	1
71	Duffau, H., Capelle, L., Denvil, D., Gatignol, P., Sichez, N., Lopes, M., Sichez, J., & Van Effenterre, R.	The role of dominant premotor cortex in language: a study using intraoperative functional mapping in awake patients	2003	0	1	frontal	1	1	broca's area	1
71	Duffau, H., Capelle, L., Denvil, D., Gatignol, P., Sichez, N., Lopes, M., Sichez, J., & Van Effenterre, R.	The role of dominant premotor cortex in language: a study using intraoperative functional mapping in awake patients	2003	0	1	frontal	1	2	dorsal premotor cortex	1
71	Duffau, H., Capelle, L., Denvil, D., Gatignol, P., Sichez, N., Lopes, M., Sichez, J., & Van Effenterre, R.	The role of dominant premotor cortex in language: a study using intraoperative functional mapping in awake patients	2003	0	1	frontal	1	2	dorsal premotor cortex	1
71	Duffau, H., Capelle, L., Denvil, D., Gatignol, P., Sichez, N., Lopes, M., Sichez, J., & Van Effenterre, R.	The role of dominant premotor cortex in language: a study using intraoperative functional mapping in awake patients	2003	0	1	frontal	1	2	dorsal premotor cortex	1
71	Duffau, H., Capelle, L., Denvil, D., Gatignol, P., Sichez, N., Lopes, M., Sichez, J., & Van Effenterre, R.	The role of dominant premotor cortex in language: a study using intraoperative functional mapping in awake patients	2003	0	1	frontal	1	2	dorsal premotor cortex	1
71	Duffau, H., Capelle, L., Denvil, D., Gatignol, P., Sichez, N., Lopes, M., Sichez, J., & Van Effenterre, R.	The role of dominant premotor cortex in language: a study using intraoperative functional mapping in awake patients	2003	0	1	frontal	1	2	dorsal premotor cortex	1
71	Duffau, H., Capelle, L., Denvil, D., Gatignol, P., Sichez, N., Lopes, M., Sichez, J., & Van Effenterre, R.	The role of dominant premotor cortex in language: a study using intraoperative functional mapping in awake patients	2003	0	1	frontal	1	2	dorsal premotor cortex	1
71	Duffau, H., Capelle, L., Denvil, D., Gatignol, P., Sichez, N., Lopes, M., Sichez, J., & Van Effenterre, R.	The role of dominant premotor cortex in language: a study using intraoperative functional mapping in awake patients	2003	0	1	frontal	1	2	dorsal premotor cortex	1
71	Duffau, H., Capelle, L., Denvil, D., Gatignol, P., Sichez, N., Lopes, M., Sichez, J., & Van Effenterre, R.	The role of dominant premotor cortex in language: a study using intraoperative functional mapping in awake patients	2003	0	1	frontal	1	2	dorsal premotor cortex	1
71	Duffau, H., Capelle, L., Denvil, D., Gatignol, P., Sichez, N., Lopes, M., Sichez, J., & Van Effenterre, R.	The role of dominant premotor cortex in language: a study using intraoperative functional mapping in awake patients	2003	0	1	frontal	1	2	dorsal premotor cortex	1
71	Duffau, H., Capelle, L., Denvil, D., Gatignol, P., Sichez, N., Lopes, M., Sichez, J., & Van Effenterre, R.	The role of dominant premotor cortex in language: a study using intraoperative functional mapping in awake patients	2003	0	1	frontal	1	2	dorsal premotor cortex	1
71	Duffau, H., Capelle, L., Denvil, D., Gatignol, P., Sichez, N., Lopes, M., Sichez, J., & Van Effenterre, R.	The role of dominant premotor cortex in language: a study using intraoperative functional mapping in awake patients	2003	0	1	frontal	1	2	dorsal premotor cortex	1
71	Duffau, H., Capelle, L., Denvil, D., Gatignol, P., Sichez, N., Lopes, M., Sichez, J., & Van Effenterre, R.	The role of dominant premotor cortex in language: a study using intraoperative functional mapping in awake patients	2003	0	1	frontal	1	2	dorsal premotor cortex	1
71	Duffau, H., Capelle, L., Denvil, D., Gatignol, P., Sichez, N., Lopes, M., Sichez, J., & Van Effenterre, R.	The role of dominant premotor cortex in language: a study using intraoperative functional mapping in awake patients	2003	0	1	frontal	1	2	dorsal premotor cortex	1
71	Duffau, H., Capelle, L., Denvil, D., Gatignol, P., Sichez, N., Lopes, M., Sichez, J., & Van Effenterre, R.	The role of dominant premotor cortex in language: a study using intraoperative functional mapping in awake patients	2003	0	1	frontal	1	2	dorsal premotor cortex	1
71	Duffau, H., Capelle, L., Denvil, D., Gatignol, P., Sichez, N., Lopes, M., Sichez, J., & Van Effenterre, R.	The role of dominant premotor cortex in language: a study using intraoperative functional mapping in awake patients	2003	0	1	frontal	1	2	dorsal premotor cortex	1
71	Duffau, H., Capelle, L., Denvil, D., Gatignol, P., Sichez, N., Lopes, M., Sichez, J., & Van Effenterre, R.	The role of dominant premotor cortex in language: a study using intraoperative functional mapping in awake patients	2003	0	1	frontal	1	2	dorsal premotor cortex	1
71	Duffau, H., Capelle, L., Denvil, D., Gatignol, P., Sichez, N., Lopes, M., Sichez, J., & Van Effenterre, R.	The role of dominant premotor cortex in language: a study using intraoperative functional mapping in awake patients	2003	0	1	frontal	1	2	dorsal premotor cortex	1
71	Duffau, H., Capelle, L., Denvil, D., Gatignol, P., Sichez, N., Lopes, M., Sichez, J., & Van Effenterre, R.	The role of dominant premotor cortex in language: a study using intraoperative functional mapping in awake patients	2003	0	1	frontal	1	2	dorsal premotor cortex	1
71	Duffau, H., Capelle, L., Denvil, D., Gatignol, P., Sichez, N., Lopes, M., Sichez, J., & Van Effenterre, R.	The role of dominant premotor cortex in language: a study using intraoperative functional mapping in awake patients	2003	0	1	frontal	1	2	dorsal premotor cortex	1
71	Duffau, H., Capelle, L., Denvil, D., Gatignol, P., Sichez, N., Lopes, M., Sichez, J., & Van Effenterre, R.	The role of dominant premotor cortex in language: a study using intraoperative functional mapping in awake patients	2003	0	1	frontal	1	2	dorsal premotor cortex	1
71	Duffau, H., Capelle, L., Denvil, D., Gatignol, P., Sichez, N., Lopes, M., Sichez, J., & Van Effenterre, R.	The role of dominant premotor cortex in language: a study using intraoperative functional mapping in awake patients	2003	0	1	frontal	1	2	dorsal premotor cortex	1
71	Duffau, H., Capelle, L., Denvil, D., Gatignol, P., Sichez, N., Lopes, M., Sichez, J., & Van Effenterre, R.	The role of dominant premotor cortex in language: a study using intraoperative functional mapping in awake patients	2003	0	1	frontal	1	2	dorsal premotor cortex	1
71	Duffau, H., Capelle, L., Denvil, D., Gatignol, P., Sichez, N., Lopes, M., Sichez, J., & Van Effenterre, R.	The role of dominant premotor cortex in language: a study using intraoperative functional mapping in awake patients	2003	0	1	frontal	1	2	dorsal premotor cortex	1
71	Duffau, H., Capelle, L., Denvil, D., Gatignol, P., Sichez, N., Lopes, M., Sichez, J., & Van Effenterre, R.	The role of dominant premotor cortex in language: a study using intraoperative functional mapping in awake patients	2003	0	1	frontal	1	2	dorsal premotor cortex	1
71	Duffau, H., Capelle, L., Denvil, D., Gatignol, P., Sichez, N., Lopes, M., Sichez, J., & Van Effenterre, R.	The role of dominant premotor cortex in language: a study using intraoperative functional mapping in awake patients	2003	0	1	frontal	1	2	dorsal premotor cortex	1
71	Duffau, H., Capelle, L., Denvil, D., Gatignol, P., Sichez, N., Lopes, M., Sichez, J., & Van Effenterre, R.	The role of dominant premotor cortex in language: a study using intraoperative functional mapping in awake patients	2003	0	1	frontal	1	3	ventral premotor cortex	1
71	Duffau, H., Capelle, L., Denvil, D., Gatignol, P., Sichez, N., Lopes, M., Sichez, J., & Van Effenterre, R.	The role of dominant premotor cortex in language: a study using intraoperative functional mapping in awake patients	2003	0	1	frontal	1	3	ventral premotor cortex	1
71	Duffau, H., Capelle, L., Denvil, D., Gatignol, P., Sichez, N., Lopes, M., Sichez, J., & Van Effenterre, R.	The role of dominant premotor cortex in language: a study using intraoperative functional mapping in awake patients	2003	0	1	frontal	1	3	ventral premotor cortex	1
71	Duffau, H., Capelle, L., Denvil, D., Gatignol, P., Sichez, N., Lopes, M., Sichez, J., & Van Effenterre, R.	The role of dominant premotor cortex in language: a study using intraoperative functional mapping in awake patients	2003	0	1	frontal	1	3	ventral premotor cortex	1
71	Duffau, H., Capelle, L., Denvil, D., Gatignol, P., Sichez, N., Lopes, M., Sichez, J., & Van Effenterre, R.	The role of dominant premotor cortex in language: a study using intraoperative functional mapping in awake patients	2003	0	1	frontal	1	3	ventral premotor cortex	1
71	Duffau, H., Capelle, L., Denvil, D., Gatignol, P., Sichez, N., Lopes, M., Sichez, J., & Van Effenterre, R.	The role of dominant premotor cortex in language: a study using intraoperative functional mapping in awake patients	2003	0	1	frontal	1	3	ventral premotor cortex	1
71	Duffau, H., Capelle, L., Denvil, D., Gatignol, P., Sichez, N., Lopes, M., Sichez, J., & Van Effenterre, R.	The role of dominant premotor cortex in language: a study using intraoperative functional mapping in awake patients	2003	0	1	frontal	1	3	ventral premotor cortex	1
71	Duffau, H., Capelle, L., Denvil, D., Gatignol, P., Sichez, N., Lopes, M., Sichez, J., & Van Effenterre, R.	The role of dominant premotor cortex in language: a study using intraoperative functional mapping in awake patients	2003	0	1	frontal	1	3	ventral premotor cortex	1
71	Duffau, H., Capelle, L., Denvil, D., Gatignol, P., Sichez, N., Lopes, M., Sichez, J., & Van Effenterre, R.	The role of dominant premotor cortex in language: a study using intraoperative functional mapping in awake patients	2003	0	1	frontal	1	3	ventral premotor cortex	1
71	Duffau, H., Capelle, L., Denvil, D., Gatignol, P., Sichez, N., Lopes, M., Sichez, J., & Van Effenterre, R.	The role of dominant premotor cortex in language: a study using intraoperative functional mapping in awake patients	2003	0	1	frontal	1	3	ventral premotor cortex	1
71	Duffau, H., Capelle, L., Denvil, D., Gatignol, P., Sichez, N., Lopes, M., Sichez, J., & Van Effenterre, R.	The role of dominant premotor cortex in language: a study using intraoperative functional mapping in awake patients	2003	0	1	frontal	1	3	ventral premotor cortex	1
71	Duffau, H., Capelle, L., Denvil, D., Gatignol, P., Sichez, N., Lopes, M., Sichez, J., & Van Effenterre, R.	The role of dominant premotor cortex in language: a study using intraoperative functional mapping in awake patients	2003	0	1	frontal	1	3	ventral premotor cortex	1
71	Duffau, H., Capelle, L., Denvil, D., Gatignol, P., Sichez, N., Lopes, M., Sichez, J., & Van Effenterre, R.	The role of dominant premotor cortex in language: a study using intraoperative functional mapping in awake patients	2003	0	1	frontal	1	3	ventral premotor cortex	1
71	Duffau, H., Capelle, L., Denvil, D., Gatignol, P., Sichez, N., Lopes, M., Sichez, J., & Van Effenterre, R.	The role of dominant premotor cortex in language: a study using intraoperative functional mapping in awake patients	2003	0	1	frontal	1	3	ventral premotor cortex	1
71	Duffau, H., Capelle, L., Denvil, D., Gatignol, P., Sichez, N., Lopes, M., Sichez, J., & Van Effenterre, R.	The role of dominant premotor cortex in language: a study using intraoperative functional mapping in awake patients	2003	0	1	frontal	1	3	ventral premotor cortex	1
71	Duffau, H., Capelle, L., Denvil, D., Gatignol, P., Sichez, N., Lopes, M., Sichez, J., & Van Effenterre, R.	The role of dominant premotor cortex in language: a study using intraoperative functional mapping in awake patients	2003	0	1	frontal	1	3	ventral premotor cortex	1
71	Duffau, H., Capelle, L., Denvil, D., Gatignol, P., Sichez, N., Lopes, M., Sichez, J., & Van Effenterre, R.	The role of dominant premotor cortex in language: a study using intraoperative functional mapping in awake patients	2003	0	1	frontal	1	3	ventral premotor cortex	1
71	Duffau, H., Capelle, L., Denvil, D., Gatignol, P., Sichez, N., Lopes, M., Sichez, J., & Van Effenterre, R.	The role of dominant premotor cortex in language: a study using intraoperative functional mapping in awake patients	2003	0	1	frontal	1	3	ventral premotor cortex	1
71	Duffau, H., Capelle, L., Denvil, D., Gatignol, P., Sichez, N., Lopes, M., Sichez, J., & Van Effenterre, R.	The role of dominant premotor cortex in language: a study using intraoperative functional mapping in awake patients	2003	0	1	frontal	1	3	ventral premotor cortex	1
71	Duffau, H., Capelle, L., Denvil, D., Gatignol, P., Sichez, N., Lopes, M., Sichez, J., & Van Effenterre, R.	The role of dominant premotor cortex in language: a study using intraoperative functional mapping in awake patients	2003	0	1	frontal	1	3	ventral premotor cortex	1
71	Duffau, H., Capelle, L., Denvil, D., Gatignol, P., Sichez, N., Lopes, M., Sichez, J., & Van Effenterre, R.	The role of dominant premotor cortex in language: a study using intraoperative functional mapping in awake patients	2003	0	1	frontal	1	3	ventral premotor cortex	1
71	Duffau, H., Capelle, L., Denvil, D., Gatignol, P., Sichez, N., Lopes, M., Sichez, J., & Van Effenterre, R.	The role of dominant premotor cortex in language: a study using intraoperative functional mapping in awake patients	2003	0	1	frontal	1	3	ventral premotor cortex	1
71	Duffau, H., Capelle, L., Denvil, D., Gatignol, P., Sichez, N., Lopes, M., Sichez, J., & Van Effenterre, R.	The role of dominant premotor cortex in language: a study using intraoperative functional mapping in awake patients	2003	0	1	frontal	1	3	ventral premotor cortex	1
71	Duffau, H., Capelle, L., Denvil, D., Gatignol, P., Sichez, N., Lopes, M., Sichez, J., & Van Effenterre, R.	The role of dominant premotor cortex in language: a study using intraoperative functional mapping in awake patients	2003	0	1	frontal	1	3	ventral premotor cortex	1
71	Duffau, H., Capelle, L., Denvil, D., Gatignol, P., Sichez, N., Lopes, M., Sichez, J., & Van Effenterre, R.	The role of dominant premotor cortex in language: a study using intraoperative functional mapping in awake patients	2003	0	1	frontal	1	3	ventral premotor cortex	1
72	Duffau, H., Capelle, L., Sichez, N., Denvil, D., Lopes, M., Sichez, J. P., ... & Fohanno, D.	Intraoperative mapping of the subcortical language pathways using direct stimulations An anatomo-functional study	2002	0	1	temporo-occipital	1	2	postero-temporal cortex	1
72	Duffau, H., Capelle, L., Sichez, N., Denvil, D., Lopes, M., Sichez, J. P., ... & Fohanno, D.	Intraoperative mapping of the subcortical language pathways using direct stimulations An anatomo-functional study	2002	0	1	temporo-occipital	1	2	1	arcuate fasciculus
72	Duffau, H., Capelle, L., Sichez, N., Denvil, D., Lopes, M., Sichez, J. P., ... & Fohanno, D.	Intraoperative mapping of the subcortical language pathways using direct stimulations An anatomo-functional study	2002	0	1	frontal	1	1	inferior frontal gyrus	1
72	Duffau, H., Capelle, L., Sichez, N., Denvil, D., Lopes, M., Sichez, J. P., ... & Fohanno, D.	Intraoperative mapping of the subcortical language pathways using direct stimulations An anatomo-functional study	2002	0	1	frontal	1	2	median frontal gyrus	1
72	Duffau, H., Capelle, L., Sichez, N., Denvil, D., Lopes, M., Sichez, J. P., ... & Fohanno, D.	Intraoperative mapping of the subcortical language pathways using direct stimulations An anatomo-functional study	2002	0	1	frontal	1	1	insular cortex	1
72	Duffau, H., Capelle, L., Sichez, N., Denvil, D., Lopes, M., Sichez, J. P., ... & Fohanno, D.	Intraoperative mapping of the subcortical language pathways using direct stimulations An anatomo-functional study	2002	0	1	frontal	1	2	median frontal gyrus	1
72	Duffau, H., Capelle, L., Sichez, N., Denvil, D., Lopes, M., Sichez, J. P., ... & Fohanno, D.	Intraoperative mapping of the subcortical language pathways using direct stimulations An anatomo-functional study	2002	0	1	frontal	1	1	median frontal gyrus	1
72	Duffau, H., Capelle, L., Sichez, N., Denvil, D., Lopes, M., Sichez, J. P., ... & Fohanno, D.	Intraoperative mapping of the subcortical language pathways using direct stimulations An anatomo-functional study	2002	0	1	frontal	1	1	precentral gyrus	1
72	Duffau, H., Capelle, L., Sichez, N., Denvil, D., Lopes, M., Sichez, J. P., ... & Fohanno, D.	Intraoperative mapping of the subcortical language pathways using direct stimulations An anatomo-functional study	2002	0	1	frontal	1	2	superior frontal gyrus	1
72	Duffau, H., Capelle, L., Sichez, N., Denvil, D., Lopes, M., Sichez, J. P., ... & Fohanno, D.	Intraoperative mapping of the subcortical language pathways using direct stimulations An anatomo-functional study	2002	0	1	parietal?	1	1	supramarginalis gyrus	1
72	Duffau, H., Capelle, L., Sichez, N., Denvil, D., Lopes, M., Sichez, J. P., ... & Fohanno, D.	Intraoperative mapping of the subcortical language pathways using direct stimulations An anatomo-functional study	2002	0	1	frontal	1	3	2: primary motor sites of face	1
72	Duffau, H., Capelle, L., Sichez, N., Denvil, D., Lopes, M., Sichez, J. P., ... & Fohanno, D.	Intraoperative mapping of the subcortical language pathways using direct stimulations An anatomo-functional study	2002	0	1	frontal	1	8	1	2:in front of the motor pathways
72	Duffau, H., Capelle, L., Sichez, N., Denvil, D., Lopes, M., Sichez, J. P., ... & Fohanno, D.	Intraoperative mapping of the subcortical language pathways using direct stimulations An anatomo-functional study	2002	0	1	frontal	1	1	1	2:insulo-opercular connections
72	Duffau, H., Capelle, L., Sichez, N., Denvil, D., Lopes, M., Sichez, J. P., ... & Fohanno, D.	Intraoperative mapping of the subcortical language pathways using direct stimulations An anatomo-functional study	2002	0	1	frontal	1	2	1	2:insulo-opercular connections
72	Duffau, H., Capelle, L., Sichez, N., Denvil, D., Lopes, M., Sichez, J. P., ... & Fohanno, D.	Intraoperative mapping of the subcortical language pathways using direct stimulations An anatomo-functional study	2002	0	1	frontal	1	2	1	2:insulo-opercular connections (deeply)
72	Duffau, H., Capelle, L., Sichez, N., Denvil, D., Lopes, M., Sichez, J. P., ... & Fohanno, D.	Intraoperative mapping of the subcortical language pathways using direct stimulations An anatomo-functional study	2002	0	1	frontal	1	3	1	2:language pathways, issuing from the primary cortical motor face area
72	Duffau, H., Capelle, L., Sichez, N., Denvil, D., Lopes, M., Sichez, J. P., ... & Fohanno, D.	Intraoperative mapping of the subcortical language pathways using direct stimulations An anatomo-functional study	2002	0	1	frontal	1	3	1	2:language pathways, issuing from the primary cortical motor face area and joining the PVWM
72	Duffau, H., Capelle, L., Sichez, N., Denvil, D., Lopes, M., Sichez, J. P., ... & Fohanno, D.	Intraoperative mapping of the subcortical language pathways using direct stimulations An anatomo-functional study	2002	0	1	parietal?	1	3	1	2:sensorimotor pathways joining the PVWM
72	Duffau, H., Capelle, L., Sichez, N., Denvil, D., Lopes, M., Sichez, J. P., ... & Fohanno, D.	Intraoperative mapping of the subcortical language pathways using direct stimulations An anatomo-functional study	2002	0	1	parietal?	1	2	1	2:sensorimotor pathways joining the PVWM
72	Duffau, H., Capelle, L., Sichez, N., Denvil, D., Lopes, M., Sichez, J. P., ... & Fohanno, D.	Intraoperative mapping of the subcortical language pathways using direct stimulations An anatomo-functional study	2002	0	1	frontal	1	1	1	2:subcortical pathways from broca's area
72	Duffau, H., Capelle, L., Sichez, N., Denvil, D., Lopes, M., Sichez, J. P., ... & Fohanno, D.	Intraoperative mapping of the subcortical language pathways using direct stimulations An anatomo-functional study	2002	0	1	frontal	1	1	1	2:subcortical pathways from median frontal gyrus language cortical sites
72	Duffau, H., Capelle, L., Sichez, N., Denvil, D., Lopes, M., Sichez, J. P., ... & Fohanno, D.	Intraoperative mapping of the subcortical language pathways using direct stimulations An anatomo-functional study	2002	0	1	temporal	1	2	1	arcuate fasciculus
72	Duffau, H., Capelle, L., Sichez, N., Denvil, D., Lopes, M., Sichez, J. P., ... & Fohanno, D.	Intraoperative mapping of the subcortical language pathways using direct stimulations An anatomo-functional study	2002	0	1	frontal	1	1	1	insular cortex (deeply)
72	Duffau, H., Capelle, L., Sichez, N., Denvil, D., Lopes, M., Sichez, J. P., ... & Fohanno, D.	Intraoperative mapping of the subcortical language pathways using direct stimulations An anatomo-functional study	2002	0	1	temporal	1	1	1	insular cortex (deeply)
72	Duffau, H., Capelle, L., Sichez, N., Denvil, D., Lopes, M., Sichez, J. P., ... & Fohanno, D.	Intraoperative mapping of the subcortical language pathways using direct stimulations An anatomo-functional study	2002	0	1	frontal	1	1	1	insulo-opercular connections
72	Duffau, H., Capelle, L., Sichez, N., Denvil, D., Lopes, M., Sichez, J. P., ... & Fohanno, D.	Intraoperative mapping of the subcortical language pathways using direct stimulations An anatomo-functional study	2002	0	1	frontal	1	3	1	near the body of the lateral ventricle
72	Duffau, H., Capelle, L., Sichez, N., Denvil, D., Lopes, M., Sichez, J. P., ... & Fohanno, D.	Intraoperative mapping of the subcortical language pathways using direct stimulations An anatomo-functional study	2002	0	1	frontal	1	3	1	pyramidal pathways
72	Duffau, H., Capelle, L., Sichez, N., Denvil, D., Lopes, M., Sichez, J. P., ... & Fohanno, D.	Intraoperative mapping of the subcortical language pathways using direct stimulations An anatomo-functional study	2002	0	1	frontal	1	3	1	pyramidal pathways
72	Duffau, H., Capelle, L., Sichez, N., Denvil, D., Lopes, M., Sichez, J. P., ... & Fohanno, D.	Intraoperative mapping of the subcortical language pathways using direct stimulations An anatomo-functional study	2002	0	1	frontal	1	8	1	subcallosal fasciculus
72	Duffau, H., Capelle, L., Sichez, N., Denvil, D., Lopes, M., Sichez, J. P., ... & Fohanno, D.	Intraoperative mapping of the subcortical language pathways using direct stimulations An anatomo-functional study	2002	0	1	frontal	1	2	1	subcallosal fasciculus
72	Duffau, H., Capelle, L., Sichez, N., Denvil, D., Lopes, M., Sichez, J. P., ... & Fohanno, D.	Intraoperative mapping of the subcortical language pathways using direct stimulations An anatomo-functional study	2002	0	1	frontal	1	2	1	subcallosal fasciculus
72	Duffau, H., Capelle, L., Sichez, N., Denvil, D., Lopes, M., Sichez, J. P., ... & Fohanno, D.	Intraoperative mapping of the subcortical language pathways using direct stimulations An anatomo-functional study	2002	0	1	frontal	1	2	1	subcortical pathways of median frontal gyrus
72	Duffau, H., Capelle, L., Sichez, N., Denvil, D., Lopes, M., Sichez, J. P., ... & Fohanno, D.	Intraoperative mapping of the subcortical language pathways using direct stimulations An anatomo-functional study	2002	0	1	parietal?	1	1	1	white matter below supramarginalis gyrus
73	Duffau, H., Gatignol, P., Moritz-Gasser, S., & Mandonnet, E.	Is the left uncinate fasciculus essential for language? A cerebral stimulation study	2009	2	1	temporal (anterior)	1	3	ventral premotor cortex	1
73	Duffau, H., Gatignol, P., Moritz-Gasser, S., & Mandonnet, E.	Is the left uncinate fasciculus essential for language? A cerebral stimulation study	2009	2	1	temporal (anterior)	1	2	superior temporal gyrus	1
73	Duffau, H., Gatignol, P., Moritz-Gasser, S., & Mandonnet, E.	Is the left uncinate fasciculus essential for language? A cerebral stimulation study	2009	2	1	frontal	1	5	inferior frontal gyrus (pars opercularis)	1
73	Duffau, H., Gatignol, P., Moritz-Gasser, S., & Mandonnet, E.	Is the left uncinate fasciculus essential for language? A cerebral stimulation study	2009	2	1	frontal	1	3	ventral premotor cortex	1
73	Duffau, H., Gatignol, P., Moritz-Gasser, S., & Mandonnet, E.	Is the left uncinate fasciculus essential for language? A cerebral stimulation study	2009	2	1	temporal (anterior)	1	5	1	arcuate fasciculus
73	Duffau, H., Gatignol, P., Moritz-Gasser, S., & Mandonnet, E.	Is the left uncinate fasciculus essential for language? A cerebral stimulation study	2009	2	1	frontal	1	5	1	arcuate fasciculus
73	Duffau, H., Gatignol, P., Moritz-Gasser, S., & Mandonnet, E.	Is the left uncinate fasciculus essential for language? A cerebral stimulation study	2009	2	1	temporal (anterior)	1	4	1	inferior occipito-frontal fasciculus
73	Duffau, H., Gatignol, P., Moritz-Gasser, S., & Mandonnet, E.	Is the left uncinate fasciculus essential for language? A cerebral stimulation study	2009	2	1	frontal	1	4	1	inferior occipito-frontal fasciculus
73	Duffau, H., Gatignol, P., Moritz-Gasser, S., & Mandonnet, E.	Is the left uncinate fasciculus essential for language? A cerebral stimulation study	2009	2	1	temporal (anterior)	1	5	1	arcuate fasciculus
73	Duffau, H., Gatignol, P., Moritz-Gasser, S., & Mandonnet, E.	Is the left uncinate fasciculus essential for language? A cerebral stimulation study	2009	2	1	frontal	1	5	1	arcuate fasciculus
73	Duffau, H., Gatignol, P., Moritz-Gasser, S., & Mandonnet, E.	Is the left uncinate fasciculus essential for language? A cerebral stimulation study	2009	2	1	frontal	1	4	1	inferior occipitofrontal fasciculus
73	Duffau, H., Gatignol, P., Moritz-Gasser, S., & Mandonnet, E.	Is the left uncinate fasciculus essential for language? A cerebral stimulation study	2009	2	1	temporal (anterior)	1	4	1	inferior occipitofrontal fasciculus
74	van Geemen, K., Herbet, G., Moritz‐Gasser, S., & Duffau, H.	Limited Plastic Potential of the Left Ventral Premotor Cortex in Speech Articulation: Evidence From Intraoperative Awake Mapping in Glioma Patients	2014	2	1	frontal	1	2	supramarginal gyrus	1
74	van Geemen, K., Herbet, G., Moritz‐Gasser, S., & Duffau, H.	Limited Plastic Potential of the Left Ventral Premotor Cortex in Speech Articulation: Evidence From Intraoperative Awake Mapping in Glioma Patients	2014	2	1	frontal	1	3	ventral premotor cortex	1
74	van Geemen, K., Herbet, G., Moritz‐Gasser, S., & Duffau, H.	Limited Plastic Potential of the Left Ventral Premotor Cortex in Speech Articulation: Evidence From Intraoperative Awake Mapping in Glioma Patients	2014	2	1	frontal	1	3	ventral premotor cortex	1
74	van Geemen, K., Herbet, G., Moritz‐Gasser, S., & Duffau, H.	Limited Plastic Potential of the Left Ventral Premotor Cortex in Speech Articulation: Evidence From Intraoperative Awake Mapping in Glioma Patients	2014	2	1	frontal	1	3	ventral premotor cortex	1
74	van Geemen, K., Herbet, G., Moritz‐Gasser, S., & Duffau, H.	Limited Plastic Potential of the Left Ventral Premotor Cortex in Speech Articulation: Evidence From Intraoperative Awake Mapping in Glioma Patients	2014	2	1	frontal	1	3	ventral premotor cortex	1
74	van Geemen, K., Herbet, G., Moritz‐Gasser, S., & Duffau, H.	Limited Plastic Potential of the Left Ventral Premotor Cortex in Speech Articulation: Evidence From Intraoperative Awake Mapping in Glioma Patients	2014	2	1	frontal	1	3	ventral premotor cortex	1
74	van Geemen, K., Herbet, G., Moritz‐Gasser, S., & Duffau, H.	Limited Plastic Potential of the Left Ventral Premotor Cortex in Speech Articulation: Evidence From Intraoperative Awake Mapping in Glioma Patients	2014	2	1	frontal	1	3	ventral premotor cortex	1
74	van Geemen, K., Herbet, G., Moritz‐Gasser, S., & Duffau, H.	Limited Plastic Potential of the Left Ventral Premotor Cortex in Speech Articulation: Evidence From Intraoperative Awake Mapping in Glioma Patients	2014	2	1	frontal	1	3	ventral premotor cortex	1
74	van Geemen, K., Herbet, G., Moritz‐Gasser, S., & Duffau, H.	Limited Plastic Potential of the Left Ventral Premotor Cortex in Speech Articulation: Evidence From Intraoperative Awake Mapping in Glioma Patients	2014	2	1	frontal	1	3	1	SLF III
74	van Geemen, K., Herbet, G., Moritz‐Gasser, S., & Duffau, H.	Limited Plastic Potential of the Left Ventral Premotor Cortex in Speech Articulation: Evidence From Intraoperative Awake Mapping in Glioma Patients	2014	2	1	frontal	1	3	1	SLF III
74	van Geemen, K., Herbet, G., Moritz‐Gasser, S., & Duffau, H.	Limited Plastic Potential of the Left Ventral Premotor Cortex in Speech Articulation: Evidence From Intraoperative Awake Mapping in Glioma Patients	2014	2	1	frontal	1	3	1	SLF III
74	van Geemen, K., Herbet, G., Moritz‐Gasser, S., & Duffau, H.	Limited Plastic Potential of the Left Ventral Premotor Cortex in Speech Articulation: Evidence From Intraoperative Awake Mapping in Glioma Patients	2014	2	1	frontal	1	3	1	SLF III
74	van Geemen, K., Herbet, G., Moritz‐Gasser, S., & Duffau, H.	Limited Plastic Potential of the Left Ventral Premotor Cortex in Speech Articulation: Evidence From Intraoperative Awake Mapping in Glioma Patients	2014	2	1	frontal	1	5	1	arcuate fasciculus
74	van Geemen, K., Herbet, G., Moritz‐Gasser, S., & Duffau, H.	Limited Plastic Potential of the Left Ventral Premotor Cortex in Speech Articulation: Evidence From Intraoperative Awake Mapping in Glioma Patients	2014	2	1	frontal	1	3	1	SLF III
74	van Geemen, K., Herbet, G., Moritz‐Gasser, S., & Duffau, H.	Limited Plastic Potential of the Left Ventral Premotor Cortex in Speech Articulation: Evidence From Intraoperative Awake Mapping in Glioma Patients	2014	2	1	frontal	1	3	1	SLF III
74	van Geemen, K., Herbet, G., Moritz‐Gasser, S., & Duffau, H.	Limited Plastic Potential of the Left Ventral Premotor Cortex in Speech Articulation: Evidence From Intraoperative Awake Mapping in Glioma Patients	2014	2	1	frontal	1	3	1	SLF III
74	van Geemen, K., Herbet, G., Moritz‐Gasser, S., & Duffau, H.	Limited Plastic Potential of the Left Ventral Premotor Cortex in Speech Articulation: Evidence From Intraoperative Awake Mapping in Glioma Patients	2014	2	1	frontal	1	5	1	arcuate fasciculus
74	van Geemen, K., Herbet, G., Moritz‐Gasser, S., & Duffau, H.	Limited Plastic Potential of the Left Ventral Premotor Cortex in Speech Articulation: Evidence From Intraoperative Awake Mapping in Glioma Patients	2014	2	1	frontal	1	4	1	inferior fronto-occipital fasciculus
74	van Geemen, K., Herbet, G., Moritz‐Gasser, S., & Duffau, H.	Limited Plastic Potential of the Left Ventral Premotor Cortex in Speech Articulation: Evidence From Intraoperative Awake Mapping in Glioma Patients	2014	2	1	frontal	1	4	1	inferior fronto-occipital fasciculus
74	van Geemen, K., Herbet, G., Moritz‐Gasser, S., & Duffau, H.	Limited Plastic Potential of the Left Ventral Premotor Cortex in Speech Articulation: Evidence From Intraoperative Awake Mapping in Glioma Patients	2014	2	1	frontal	1	5	1	arcuate fasciculus
74	van Geemen, K., Herbet, G., Moritz‐Gasser, S., & Duffau, H.	Limited Plastic Potential of the Left Ventral Premotor Cortex in Speech Articulation: Evidence From Intraoperative Awake Mapping in Glioma Patients	2014	2	1	frontal	1	5	1	arcuate fasciculus
75	Matsuda, R., Moritz-Gasser, S., Duvaux, S., Coello, A. F., Martinoni, M., & Duffau, H.	The persistent crucial role of the left hemisphere for language in left-handers with a left low grade glioma: a stimulation mapping study	2014	2	1	fronto-temporo-insular	1	1	ventral premotor cortex	1
75	Matsuda, R., Moritz-Gasser, S., Duvaux, S., Coello, A. F., Martinoni, M., & Duffau, H.	The persistent crucial role of the left hemisphere for language in left-handers with a left low grade glioma: a stimulation mapping study	2014	2	1	frontal	1	1	ventral premotor cortex	1
75	Matsuda, R., Moritz-Gasser, S., Duvaux, S., Coello, A. F., Martinoni, M., & Duffau, H.	The persistent crucial role of the left hemisphere for language in left-handers with a left low grade glioma: a stimulation mapping study	2014	2	1	temporo-parietal	1	1	ventral premotor cortex	1
75	Matsuda, R., Moritz-Gasser, S., Duvaux, S., Coello, A. F., Martinoni, M., & Duffau, H.	The persistent crucial role of the left hemisphere for language in left-handers with a left low grade glioma: a stimulation mapping study	2014	2	1	frontal	1	1	ventral premotor cortex	1
75	Matsuda, R., Moritz-Gasser, S., Duvaux, S., Coello, A. F., Martinoni, M., & Duffau, H.	The persistent crucial role of the left hemisphere for language in left-handers with a left low grade glioma: a stimulation mapping study	2014	2	1	parietal	1	1	ventral premotor cortex	1
75	Matsuda, R., Moritz-Gasser, S., Duvaux, S., Coello, A. F., Martinoni, M., & Duffau, H.	The persistent crucial role of the left hemisphere for language in left-handers with a left low grade glioma: a stimulation mapping study	2014	2	1	temporal	1	1	ventral premotor cortex	1
75	Matsuda, R., Moritz-Gasser, S., Duvaux, S., Coello, A. F., Martinoni, M., & Duffau, H.	The persistent crucial role of the left hemisphere for language in left-handers with a left low grade glioma: a stimulation mapping study	2014	2	1	insular	1	1	ventral premotor cortex	1
75	Matsuda, R., Moritz-Gasser, S., Duvaux, S., Coello, A. F., Martinoni, M., & Duffau, H.	The persistent crucial role of the left hemisphere for language in left-handers with a left low grade glioma: a stimulation mapping study	2014	2	1	fronto-temporo-insular	1	1	ventral premotor cortex	1
75	Matsuda, R., Moritz-Gasser, S., Duvaux, S., Coello, A. F., Martinoni, M., & Duffau, H.	The persistent crucial role of the left hemisphere for language in left-handers with a left low grade glioma: a stimulation mapping study	2014	2	1	temporo-insular	1	1	rolandic operculum	1
75	Matsuda, R., Moritz-Gasser, S., Duvaux, S., Coello, A. F., Martinoni, M., & Duffau, H.	The persistent crucial role of the left hemisphere for language in left-handers with a left low grade glioma: a stimulation mapping study	2014	2	1	frontal	1	2	dorsal premotor cortex	1
75	Matsuda, R., Moritz-Gasser, S., Duvaux, S., Coello, A. F., Martinoni, M., & Duffau, H.	The persistent crucial role of the left hemisphere for language in left-handers with a left low grade glioma: a stimulation mapping study	2014	2	1	temporo-parietal	1	2	superior temporal gyrus	1
75	Matsuda, R., Moritz-Gasser, S., Duvaux, S., Coello, A. F., Martinoni, M., & Duffau, H.	The persistent crucial role of the left hemisphere for language in left-handers with a left low grade glioma: a stimulation mapping study	2014	2	1	temporo-insular	1	2	inferior frontal gyrus: pars opercularis	1
75	Matsuda, R., Moritz-Gasser, S., Duvaux, S., Coello, A. F., Martinoni, M., & Duffau, H.	The persistent crucial role of the left hemisphere for language in left-handers with a left low grade glioma: a stimulation mapping study	2014	2	1	temporo-insular	1	2	supra marginal gyrus	1
75	Matsuda, R., Moritz-Gasser, S., Duvaux, S., Coello, A. F., Martinoni, M., & Duffau, H.	The persistent crucial role of the left hemisphere for language in left-handers with a left low grade glioma: a stimulation mapping study	2014	2	1	parietal	1	2	superior temporal gyrus	1
75	Matsuda, R., Moritz-Gasser, S., Duvaux, S., Coello, A. F., Martinoni, M., & Duffau, H.	The persistent crucial role of the left hemisphere for language in left-handers with a left low grade glioma: a stimulation mapping study	2014	2	1	temporal	1	2	superior temporal gyrus	1
75	Matsuda, R., Moritz-Gasser, S., Duvaux, S., Coello, A. F., Martinoni, M., & Duffau, H.	The persistent crucial role of the left hemisphere for language in left-handers with a left low grade glioma: a stimulation mapping study	2014	2	1	insular	1	2	pars opercularis	1
75	Matsuda, R., Moritz-Gasser, S., Duvaux, S., Coello, A. F., Martinoni, M., & Duffau, H.	The persistent crucial role of the left hemisphere for language in left-handers with a left low grade glioma: a stimulation mapping study	2014	2	1	fronto-temporo-insular	1	2	superior temoral gyrus	1
75	Matsuda, R., Moritz-Gasser, S., Duvaux, S., Coello, A. F., Martinoni, M., & Duffau, H.	The persistent crucial role of the left hemisphere for language in left-handers with a left low grade glioma: a stimulation mapping study	2014	2	1	fronto-temporo-insular	1	4	1	inferior fronto-occipital fasciculus
75	Matsuda, R., Moritz-Gasser, S., Duvaux, S., Coello, A. F., Martinoni, M., & Duffau, H.	The persistent crucial role of the left hemisphere for language in left-handers with a left low grade glioma: a stimulation mapping study	2014	2	1	frontal	1	4	1	inferior fronto-occipital fasciculus
75	Matsuda, R., Moritz-Gasser, S., Duvaux, S., Coello, A. F., Martinoni, M., & Duffau, H.	The persistent crucial role of the left hemisphere for language in left-handers with a left low grade glioma: a stimulation mapping study	2014	2	1	temporo-parietal	1	4	1	inferior fronto-occipital fasciculus
75	Matsuda, R., Moritz-Gasser, S., Duvaux, S., Coello, A. F., Martinoni, M., & Duffau, H.	The persistent crucial role of the left hemisphere for language in left-handers with a left low grade glioma: a stimulation mapping study	2014	2	1	temporo-insular	1	4	1	inferior fronto-occipital fasciculus
75	Matsuda, R., Moritz-Gasser, S., Duvaux, S., Coello, A. F., Martinoni, M., & Duffau, H.	The persistent crucial role of the left hemisphere for language in left-handers with a left low grade glioma: a stimulation mapping study	2014	2	1	temporal	1	4	1	inferior fronto-occipital fasciculus
75	Matsuda, R., Moritz-Gasser, S., Duvaux, S., Coello, A. F., Martinoni, M., & Duffau, H.	The persistent crucial role of the left hemisphere for language in left-handers with a left low grade glioma: a stimulation mapping study	2014	2	1	fronto-temporo-insular	1	4	1	inferior fronto-occipital fasciculus
75	Matsuda, R., Moritz-Gasser, S., Duvaux, S., Coello, A. F., Martinoni, M., & Duffau, H.	The persistent crucial role of the left hemisphere for language in left-handers with a left low grade glioma: a stimulation mapping study	2014	2	1	fronto-temporo-insular	1	6	1	head of caudate
75	Matsuda, R., Moritz-Gasser, S., Duvaux, S., Coello, A. F., Martinoni, M., & Duffau, H.	The persistent crucial role of the left hemisphere for language in left-handers with a left low grade glioma: a stimulation mapping study	2014	2	1	fronto-temporo-insular	1	3	1	lentiform nucleus
75	Matsuda, R., Moritz-Gasser, S., Duvaux, S., Coello, A. F., Martinoni, M., & Duffau, H.	The persistent crucial role of the left hemisphere for language in left-handers with a left low grade glioma: a stimulation mapping study	2014	2	1	frontal	1	5	1	arcuate fasciculus
75	Matsuda, R., Moritz-Gasser, S., Duvaux, S., Coello, A. F., Martinoni, M., & Duffau, H.	The persistent crucial role of the left hemisphere for language in left-handers with a left low grade glioma: a stimulation mapping study	2014	2	1	frontal	1	3	1	fibers from ventral premotor cortex
75	Matsuda, R., Moritz-Gasser, S., Duvaux, S., Coello, A. F., Martinoni, M., & Duffau, H.	The persistent crucial role of the left hemisphere for language in left-handers with a left low grade glioma: a stimulation mapping study	2014	2	1	temporo-parietal	1	5	1	arcuate fasciculus
75	Matsuda, R., Moritz-Gasser, S., Duvaux, S., Coello, A. F., Martinoni, M., & Duffau, H.	The persistent crucial role of the left hemisphere for language in left-handers with a left low grade glioma: a stimulation mapping study	2014	2	1	frontal	1	5	1	arcuate fasciculus
75	Matsuda, R., Moritz-Gasser, S., Duvaux, S., Coello, A. F., Martinoni, M., & Duffau, H.	The persistent crucial role of the left hemisphere for language in left-handers with a left low grade glioma: a stimulation mapping study	2014	2	1	frontal	1	3	1	fibers from ventral premotor cortex
75	Matsuda, R., Moritz-Gasser, S., Duvaux, S., Coello, A. F., Martinoni, M., & Duffau, H.	The persistent crucial role of the left hemisphere for language in left-handers with a left low grade glioma: a stimulation mapping study	2014	2	1	frontal	1	3	1	lentiform nucleus
75	Matsuda, R., Moritz-Gasser, S., Duvaux, S., Coello, A. F., Martinoni, M., & Duffau, H.	The persistent crucial role of the left hemisphere for language in left-handers with a left low grade glioma: a stimulation mapping study	2014	2	1	temporo-insular	1	3	1	lentiform nucleus
75	Matsuda, R., Moritz-Gasser, S., Duvaux, S., Coello, A. F., Martinoni, M., & Duffau, H.	The persistent crucial role of the left hemisphere for language in left-handers with a left low grade glioma: a stimulation mapping study	2014	2	1	parietal	1	5	1	arcuate fasciculus
75	Matsuda, R., Moritz-Gasser, S., Duvaux, S., Coello, A. F., Martinoni, M., & Duffau, H.	The persistent crucial role of the left hemisphere for language in left-handers with a left low grade glioma: a stimulation mapping study	2014	2	1	temporal	1	5	1	arcuate fasciculus
75	Matsuda, R., Moritz-Gasser, S., Duvaux, S., Coello, A. F., Martinoni, M., & Duffau, H.	The persistent crucial role of the left hemisphere for language in left-handers with a left low grade glioma: a stimulation mapping study	2014	2	1	insular	1	5	1	arcuate fasciculus
75	Matsuda, R., Moritz-Gasser, S., Duvaux, S., Coello, A. F., Martinoni, M., & Duffau, H.	The persistent crucial role of the left hemisphere for language in left-handers with a left low grade glioma: a stimulation mapping study	2014	2	1	insular	1	3	1	lentiform nucleus
75	Matsuda, R., Moritz-Gasser, S., Duvaux, S., Coello, A. F., Martinoni, M., & Duffau, H.	The persistent crucial role of the left hemisphere for language in left-handers with a left low grade glioma: a stimulation mapping study	2014	2	1	fronto-temporo-insular	1	5	1	arcuate fasciculus
75	Matsuda, R., Moritz-Gasser, S., Duvaux, S., Coello, A. F., Martinoni, M., & Duffau, H.	The persistent crucial role of the left hemisphere for language in left-handers with a left low grade glioma: a stimulation mapping study	2014	2	1	parietal	1	3	1	superior longitudinal fascicle
76	Zemmoura, I., Herbet, G., Moritz‐Gasser, S., & Duffau, H.	New Insights into the Neural Network Mediating Reading Processes Provided by Cortico-Subcortical Electrical Mapping	2015	2	1	temporal	1	3	ventral premotor cortex	1
76	Zemmoura, I., Herbet, G., Moritz‐Gasser, S., & Duffau, H.	New Insights into the Neural Network Mediating Reading Processes Provided by Cortico-Subcortical Electrical Mapping	2015	2	1	fusiform/ basal occipital	1	5	occipital lobe	1
76	Zemmoura, I., Herbet, G., Moritz‐Gasser, S., & Duffau, H.	New Insights into the Neural Network Mediating Reading Processes Provided by Cortico-Subcortical Electrical Mapping	2015	2	1	fusiform/ basal occipital	1	5	middle temporal gyrus	1
76	Zemmoura, I., Herbet, G., Moritz‐Gasser, S., & Duffau, H.	New Insights into the Neural Network Mediating Reading Processes Provided by Cortico-Subcortical Electrical Mapping	2015	2	1	parahippocampal/ fusiform	1	3	ventral premotor cortex	1
76	Zemmoura, I., Herbet, G., Moritz‐Gasser, S., & Duffau, H.	New Insights into the Neural Network Mediating Reading Processes Provided by Cortico-Subcortical Electrical Mapping	2015	2	1	temporal	1	2	superior temporal gyrus	1
76	Zemmoura, I., Herbet, G., Moritz‐Gasser, S., & Duffau, H.	New Insights into the Neural Network Mediating Reading Processes Provided by Cortico-Subcortical Electrical Mapping	2015	2	1	parahippocampal/ fusiform	1	2	superior temporal gyrus	1
76	Zemmoura, I., Herbet, G., Moritz‐Gasser, S., & Duffau, H.	New Insights into the Neural Network Mediating Reading Processes Provided by Cortico-Subcortical Electrical Mapping	2015	2	1	parahippocampal/ fusiform	1	2	middle temporal gyrus	1
76	Zemmoura, I., Herbet, G., Moritz‐Gasser, S., & Duffau, H.	New Insights into the Neural Network Mediating Reading Processes Provided by Cortico-Subcortical Electrical Mapping	2015	2	1	parahippocampal/ fusiform	1	2	middle temporal gyrus	1
76	Zemmoura, I., Herbet, G., Moritz‐Gasser, S., & Duffau, H.	New Insights into the Neural Network Mediating Reading Processes Provided by Cortico-Subcortical Electrical Mapping	2015	2	1	fusiform/ basal occipital	1	2	superior temporal gyrus	1
76	Zemmoura, I., Herbet, G., Moritz‐Gasser, S., & Duffau, H.	New Insights into the Neural Network Mediating Reading Processes Provided by Cortico-Subcortical Electrical Mapping	2015	2	1	fusiform/ basal occipital	1	2	middle temporal gyrus	1
76	Zemmoura, I., Herbet, G., Moritz‐Gasser, S., & Duffau, H.	New Insights into the Neural Network Mediating Reading Processes Provided by Cortico-Subcortical Electrical Mapping	2015	2	1	fusiform/ basal occipital	1	2	occipital lobe	1
76	Zemmoura, I., Herbet, G., Moritz‐Gasser, S., & Duffau, H.	New Insights into the Neural Network Mediating Reading Processes Provided by Cortico-Subcortical Electrical Mapping	2015	2	1	fusiform/ occipital lobe	1	2	superior temporal gyrus	1
76	Zemmoura, I., Herbet, G., Moritz‐Gasser, S., & Duffau, H.	New Insights into the Neural Network Mediating Reading Processes Provided by Cortico-Subcortical Electrical Mapping	2015	2	1	temporal	1	5	middle temporal gyrus	1
76	Zemmoura, I., Herbet, G., Moritz‐Gasser, S., & Duffau, H.	New Insights into the Neural Network Mediating Reading Processes Provided by Cortico-Subcortical Electrical Mapping	2015	2	1	parahippocampal/ fusiform	1	10	middle temporal gyrus	1
76	Zemmoura, I., Herbet, G., Moritz‐Gasser, S., & Duffau, H.	New Insights into the Neural Network Mediating Reading Processes Provided by Cortico-Subcortical Electrical Mapping	2015	2	1	parahippocampal/ fusiform	1	10	middle temporal gyrus	1
76	Zemmoura, I., Herbet, G., Moritz‐Gasser, S., & Duffau, H.	New Insights into the Neural Network Mediating Reading Processes Provided by Cortico-Subcortical Electrical Mapping	2015	2	1	fusiform/ basal occipital	1	10	inferior temporal gyrus	1
76	Zemmoura, I., Herbet, G., Moritz‐Gasser, S., & Duffau, H.	New Insights into the Neural Network Mediating Reading Processes Provided by Cortico-Subcortical Electrical Mapping	2015	2	1	fusiform/ occipital lobe	1	10	middle temporal gyrus	1
76	Zemmoura, I., Herbet, G., Moritz‐Gasser, S., & Duffau, H.	New Insights into the Neural Network Mediating Reading Processes Provided by Cortico-Subcortical Electrical Mapping	2015	2	1	fusiform/ occipital lobe	1	4	1	inferior fronto-occipital fasciculus
76	Zemmoura, I., Herbet, G., Moritz‐Gasser, S., & Duffau, H.	New Insights into the Neural Network Mediating Reading Processes Provided by Cortico-Subcortical Electrical Mapping	2015	2	1	temporal	1	2	1	inferior frontal occipital fasciculus
76	Zemmoura, I., Herbet, G., Moritz‐Gasser, S., & Duffau, H.	New Insights into the Neural Network Mediating Reading Processes Provided by Cortico-Subcortical Electrical Mapping	2015	2	1	temporal	1	2	1	arcuate fasciculus
76	Zemmoura, I., Herbet, G., Moritz‐Gasser, S., & Duffau, H.	New Insights into the Neural Network Mediating Reading Processes Provided by Cortico-Subcortical Electrical Mapping	2015	2	1	fusiform/ basal occipital	1	2	1	inferior frontal occipital fasciculus
76	Zemmoura, I., Herbet, G., Moritz‐Gasser, S., & Duffau, H.	New Insights into the Neural Network Mediating Reading Processes Provided by Cortico-Subcortical Electrical Mapping	2015	2	1	temporal	1	5	1	inferior longitudinal fascicle
76	Zemmoura, I., Herbet, G., Moritz‐Gasser, S., & Duffau, H.	New Insights into the Neural Network Mediating Reading Processes Provided by Cortico-Subcortical Electrical Mapping	2015	2	1	parahippocampal/ fusiform	1	5	1	inferior longitudinal fascicle
76	Zemmoura, I., Herbet, G., Moritz‐Gasser, S., & Duffau, H.	New Insights into the Neural Network Mediating Reading Processes Provided by Cortico-Subcortical Electrical Mapping	2015	2	1	temporal	1	5	1	arcuate fasciculus
76	Zemmoura, I., Herbet, G., Moritz‐Gasser, S., & Duffau, H.	New Insights into the Neural Network Mediating Reading Processes Provided by Cortico-Subcortical Electrical Mapping	2015	2	1	parahippocampal/ fusiform	1	5	1	arcuate fasciculus
76	Zemmoura, I., Herbet, G., Moritz‐Gasser, S., & Duffau, H.	New Insights into the Neural Network Mediating Reading Processes Provided by Cortico-Subcortical Electrical Mapping	2015	2	1	fusiform/ basal occipital	1	5	1	arcuate fasciculus
76	Zemmoura, I., Herbet, G., Moritz‐Gasser, S., & Duffau, H.	New Insights into the Neural Network Mediating Reading Processes Provided by Cortico-Subcortical Electrical Mapping	2015	2	1	fusiform/ basal occipital	1	10	1	inferior longitudial fascicle
77	Sierpowska, J., Gabarrós, A., Fernandez-Coello, A., Camins, À., Castañer, S., Juncadella, M., ... & Rodríguez-Fornells, A.	Morphological derivation overflow as a result of disruption of the left frontal aslant white matter tract	2015	3	2	frontal	1	13	supplementary motor area	1
77	Sierpowska, J., Gabarrós, A., Fernandez-Coello, A., Camins, À., Castañer, S., Juncadella, M., ... & Rodríguez-Fornells, A.	Morphological derivation overflow as a result of disruption of the left frontal aslant white matter tract	2015	3	2	frontal	1	13	1	frontal aslant tract
78	Southwell, D. G., Riva, M., Jordan, K., Caverzasi, E., Li, J., Perry, D. W., Henry, R.G., & Berger, M. S.	Language outcomes after resection of dominant inferior parietal lobule gliomas	2017	2	1	parietal	1	2	1	arcuate fasciculus
79	Ruge, M. I., Victor, J., Hosain, S., Correa, D. D., Relkin, N. R., Tabar, V., Brennan, C., Gutin, P., & Hirsch, J.	Concordance between Functional Magnetic Resonance Imaging and Intraoperative Language Mapping	1999	3	2	temporal	1	1	broca's area	1
79	Ruge, M. I., Victor, J., Hosain, S., Correa, D. D., Relkin, N. R., Tabar, V., Brennan, C., Gutin, P., & Hirsch, J.	Concordance between Functional Magnetic Resonance Imaging and Intraoperative Language Mapping	1999	3	2	temporal	1	1	broca's area	1
79	Ruge, M. I., Victor, J., Hosain, S., Correa, D. D., Relkin, N. R., Tabar, V., Brennan, C., Gutin, P., & Hirsch, J.	Concordance between Functional Magnetic Resonance Imaging and Intraoperative Language Mapping	1999	3	2	temporal	1	4	Wernicke's area	1
79	Ruge, M. I., Victor, J., Hosain, S., Correa, D. D., Relkin, N. R., Tabar, V., Brennan, C., Gutin, P., & Hirsch, J.	Concordance between Functional Magnetic Resonance Imaging and Intraoperative Language Mapping	1999	3	2	temporal	1	6	Wernicke's area	1
79	Ruge, M. I., Victor, J., Hosain, S., Correa, D. D., Relkin, N. R., Tabar, V., Brennan, C., Gutin, P., & Hirsch, J.	Concordance between Functional Magnetic Resonance Imaging and Intraoperative Language Mapping	1999	3	2	temporal	1	2	Wernicke's area	1
80	Chang, E. F., Wang, D. D., Perry, D. W., Barbaro, N. M., & Berger, M. S.	Homotopic organization of essential language sites in right and bilateral cerebral hemispheric dominance	2011	2	1	frontoparietal	2	1	ventral precentral gyrus	1
80	Chang, E. F., Wang, D. D., Perry, D. W., Barbaro, N. M., & Berger, M. S.	Homotopic organization of essential language sites in right and bilateral cerebral hemispheric dominance	2011	3	2	frontoparietal	2	1	ventral precentral gyrus	1
80	Chang, E. F., Wang, D. D., Perry, D. W., Barbaro, N. M., & Berger, M. S.	Homotopic organization of essential language sites in right and bilateral cerebral hemispheric dominance	2011	2	1	fronto-temporal	2	1	inferior frontal gyrus: pars opercularis	1
80	Chang, E. F., Wang, D. D., Perry, D. W., Barbaro, N. M., & Berger, M. S.	Homotopic organization of essential language sites in right and bilateral cerebral hemispheric dominance	2011	3	2	temporal	2	2	superior temporal gyrus	1
80	Chang, E. F., Wang, D. D., Perry, D. W., Barbaro, N. M., & Berger, M. S.	Homotopic organization of essential language sites in right and bilateral cerebral hemispheric dominance	2011	3	2	temporal	2	2	middle temporal gyrus	1
80	Chang, E. F., Wang, D. D., Perry, D. W., Barbaro, N. M., & Berger, M. S.	Homotopic organization of essential language sites in right and bilateral cerebral hemispheric dominance	2011	2	1	fronto-temporal	2	2	dorsal premotor cortex	1
80	Chang, E. F., Wang, D. D., Perry, D. W., Barbaro, N. M., & Berger, M. S.	Homotopic organization of essential language sites in right and bilateral cerebral hemispheric dominance	2011	4	2	frontotemporoparietal	2	2	superior temporal gyrus	1
80	Chang, E. F., Wang, D. D., Perry, D. W., Barbaro, N. M., & Berger, M. S.	Homotopic organization of essential language sites in right and bilateral cerebral hemispheric dominance	2011	4	2	frontotemporoparietal	2	2	middle temporal gyrus	1
80	Chang, E. F., Wang, D. D., Perry, D. W., Barbaro, N. M., & Berger, M. S.	Homotopic organization of essential language sites in right and bilateral cerebral hemispheric dominance	2011	4	2	frontotemporoparietal	2	2	superior temporal gyrus	1
80	Chang, E. F., Wang, D. D., Perry, D. W., Barbaro, N. M., & Berger, M. S.	Homotopic organization of essential language sites in right and bilateral cerebral hemispheric dominance	2011	3	2	temporal	2	10	superior temporal gyrus	1
80	Chang, E. F., Wang, D. D., Perry, D. W., Barbaro, N. M., & Berger, M. S.	Homotopic organization of essential language sites in right and bilateral cerebral hemispheric dominance	2011	3	2	temporal	2	10	middle temporal gyrus	1
81	Bello, L., Gallucci, M., Fava, M., Carrabba, G., Giussani, C., Acerbi, F., Baratta, P., Songa, V., Conte, S., Branca, V., Papagno, C., Gaini, S., & Stocchetti, N.	Intraoperative subcortical languagetract mapping guides surgical removalof gliomas involving speech areas	2007	2	1	frontal	1	4	1	inferior fronto-occipital fasciculus
81	Bello, L., Gallucci, M., Fava, M., Carrabba, G., Giussani, C., Acerbi, F., Baratta, P., Songa, V., Conte, S., Branca, V., Papagno, C., Gaini, S., & Stocchetti, N.	Intraoperative subcortical languagetract mapping guides surgical removalof gliomas involving speech areas	2007	2	1	frontal	1	2	1	arcuate fasciculus
81	Bello, L., Gallucci, M., Fava, M., Carrabba, G., Giussani, C., Acerbi, F., Baratta, P., Songa, V., Conte, S., Branca, V., Papagno, C., Gaini, S., & Stocchetti, N.	Intraoperative subcortical languagetract mapping guides surgical removalof gliomas involving speech areas	2007	2	1	0	1	2	1	subcallosal fasciculus
81	Bello, L., Gallucci, M., Fava, M., Carrabba, G., Giussani, C., Acerbi, F., Baratta, P., Songa, V., Conte, S., Branca, V., Papagno, C., Gaini, S., & Stocchetti, N.	Intraoperative subcortical languagetract mapping guides surgical removalof gliomas involving speech areas	2007	2	1	temporal	1	2	1	inferior longitudinalis fasciculus
82	Zammar, S. G., Specht, C. S., & Zacharia, B. E.	Crossed Aphasia as a Manifestation of Glioblastoma	2018	4	2	temporal	2	1	frontal opperculum	1
82	Zammar, S. G., Specht, C. S., & Zacharia, B. E.	Crossed Aphasia as a Manifestation of Glioblastoma	2018	4	2	temporal	2	8	superior temporal gyrus	1
83	Oelschlägel, M., Meyer, T., Morgenstern, U., Wahl, H., Gerber, J., Reiß, G., Koch, E., Steiner, G., Kirsch, M., Schackert, G., & Sobottka, S. B.	Mapping of language and motor function during awake neurosurgery with intraoperative optical imaging	2020	3	2	insular	1	1	precentral gyrus	1
84	Fernández, L., Velásquez, C., Porrero, J. A. G., de Lucas, E. M., & Martino, J.	Heschl’s gyrus fiber intersection area: a new insight on the connectivity of the auditory-language hub	2020	2	1	frontotemporal	1	1	lateral ventral premotor cortex	1
84	Fernández, L., Velásquez, C., Porrero, J. A. G., de Lucas, E. M., & Martino, J.	Heschl’s gyrus fiber intersection area: a new insight on the connectivity of the auditory-language hub	2020	3	2	temporoinsular	1	1	lateral ventral premotor cortex	1
84	Fernández, L., Velásquez, C., Porrero, J. A. G., de Lucas, E. M., & Martino, J.	Heschl’s gyrus fiber intersection area: a new insight on the connectivity of the auditory-language hub	2020	3	2	temporoinsular	1	4	posterior part of the STG	1
84	Fernández, L., Velásquez, C., Porrero, J. A. G., de Lucas, E. M., & Martino, J.	Heschl’s gyrus fiber intersection area: a new insight on the connectivity of the auditory-language hub	2020	2	1	frontotemporal	1	3	postcentral circumvolution	1
84	Fernández, L., Velásquez, C., Porrero, J. A. G., de Lucas, E. M., & Martino, J.	Heschl’s gyrus fiber intersection area: a new insight on the connectivity of the auditory-language hub	2020	2	1	frontotemporal	1	2	posterior part of the STG (HGFIA)	1
84	Fernández, L., Velásquez, C., Porrero, J. A. G., de Lucas, E. M., & Martino, J.	Heschl’s gyrus fiber intersection area: a new insight on the connectivity of the auditory-language hub	2020	2	1	frontotemporal	1	2	superior temporal gyrus	1
84	Fernández, L., Velásquez, C., Porrero, J. A. G., de Lucas, E. M., & Martino, J.	Heschl’s gyrus fiber intersection area: a new insight on the connectivity of the auditory-language hub	2020	2	1	frontotemporal	1	2	middle temporal gyrus	1
84	Fernández, L., Velásquez, C., Porrero, J. A. G., de Lucas, E. M., & Martino, J.	Heschl’s gyrus fiber intersection area: a new insight on the connectivity of the auditory-language hub	2020	3	2	temporoinsular	1	2	posterior part of the STG (HGFIA)	1
84	Fernández, L., Velásquez, C., Porrero, J. A. G., de Lucas, E. M., & Martino, J.	Heschl’s gyrus fiber intersection area: a new insight on the connectivity of the auditory-language hub	2020	3	2	temporoinsular	1	2	superior temporal gyrus	1
84	Fernández, L., Velásquez, C., Porrero, J. A. G., de Lucas, E. M., & Martino, J.	Heschl’s gyrus fiber intersection area: a new insight on the connectivity of the auditory-language hub	2020	3	2	temporoinsular	1	2	middle temporal gyrus	1
84	Fernández, L., Velásquez, C., Porrero, J. A. G., de Lucas, E. M., & Martino, J.	Heschl’s gyrus fiber intersection area: a new insight on the connectivity of the auditory-language hub	2020	3	2	temporoinsular	1	13	postcentral circumvolution	1
84	Fernández, L., Velásquez, C., Porrero, J. A. G., de Lucas, E. M., & Martino, J.	Heschl’s gyrus fiber intersection area: a new insight on the connectivity of the auditory-language hub	2020	2	1	frontotemporal	1	6	1	head of caudate nucleus
84	Fernández, L., Velásquez, C., Porrero, J. A. G., de Lucas, E. M., & Martino, J.	Heschl’s gyrus fiber intersection area: a new insight on the connectivity of the auditory-language hub	2020	2,3,4	3	temporal	1	2	1	HGFIA
84	Fernández, L., Velásquez, C., Porrero, J. A. G., de Lucas, E. M., & Martino, J.	Heschl’s gyrus fiber intersection area: a new insight on the connectivity of the auditory-language hub	2020	2,3,4	3	temporal	1	4	1	HGFIA
85	Altieri, R., Melcarne, A., Junemann, C., Zeppa, P., Zenga, F., Garbossa, D., Certo, F., & Barbagallo, G.	Inferior Fronto-Occipital fascicle anatomy in brain tumor surgeries: From anatomy lab to surgical theater	2019	2,4	3	R: fronto-temporo-insular, frontal near the Rolandic region, frontoparietal, fronto-insular, parietoinsular tumor, parietal tumor. L: fronto-temporo-insular, frontal tumors, parietal, temporal	3	2	1	inferior longitudinal fascicle
85	Altieri, R., Melcarne, A., Junemann, C., Zeppa, P., Zenga, F., Garbossa, D., Certo, F., & Barbagallo, G.	Inferior Fronto-Occipital fascicle anatomy in brain tumor surgeries: From anatomy lab to surgical theater	2019	2,4	3	R: fronto-temporo-insular, frontal near the Rolandic region, frontoparietal, fronto-insular, parietoinsular tumor, parietal tumor. L: fronto-temporo-insular, frontal tumors, parietal, temporal	3	2	1	middle longitudinal fascicle
86	Petrovich, N., Holodny, A. I., Tabar, V., Correa, D. D., Hirsch, J., Gutin, P. H., & Brennan, C. W	Discordance between functional magnetic resonance imaging during silent speech tasks and intraoperative speech arrest	2005	2, 3, others 0	3	frontal lesions, temporal, temporoparietal, parietal, insular	1	5	Precentral Gyrus	1
86	Petrovich, N., Holodny, A. I., Tabar, V., Correa, D. D., Hirsch, J., Gutin, P. H., & Brennan, C. W	Discordance between functional magnetic resonance imaging during silent speech tasks and intraoperative speech arrest	2005	2, 3, others 0	3	frontal lesions, temporal, temporoparietal, parietal, insular	1	1	inferior frontal gyrus	1
86	Petrovich, N., Holodny, A. I., Tabar, V., Correa, D. D., Hirsch, J., Gutin, P. H., & Brennan, C. W	Discordance between functional magnetic resonance imaging during silent speech tasks and intraoperative speech arrest	2005	2, 3, others 0	3	frontal lesions, temporal, temporoparietal, parietal, insular	1	1	precentral Gyrus	1
86	Petrovich, N., Holodny, A. I., Tabar, V., Correa, D. D., Hirsch, J., Gutin, P. H., & Brennan, C. W	Discordance between functional magnetic resonance imaging during silent speech tasks and intraoperative speech arrest	2005	2, 3, others 0	3	frontal lesions, temporal, temporoparietal, parietal, insular	1	2	Precentral Gyrus	1
86	Petrovich, N., Holodny, A. I., Tabar, V., Correa, D. D., Hirsch, J., Gutin, P. H., & Brennan, C. W	Discordance between functional magnetic resonance imaging during silent speech tasks and intraoperative speech arrest	2005	2, 3, others 0	3	frontal lesions, temporal, temporoparietal, parietal, insular	1	4	Precentral Gyrus	1
87	Corrivetti, F., de Schotten, M. T., Poisson, I., Froelich, S., Descoteaux, M., Rheault, F., & Mandonnet, E.	Dissociating motor–speech from lexico-semantic systems in the left frontal lobe: insight from a series of 17 awake intraoperative mappings in glioma patients	2019	2,3,4	3	frontal	1	4	superior frontal gyrus	1
87	Corrivetti, F., de Schotten, M. T., Poisson, I., Froelich, S., Descoteaux, M., Rheault, F., & Mandonnet, E.	Dissociating motor–speech from lexico-semantic systems in the left frontal lobe: insight from a series of 17 awake intraoperative mappings in glioma patients	2019	2,3,4	3	frontal	1	4	middle frontal gyrys	1
87	Corrivetti, F., de Schotten, M. T., Poisson, I., Froelich, S., Descoteaux, M., Rheault, F., & Mandonnet, E.	Dissociating motor–speech from lexico-semantic systems in the left frontal lobe: insight from a series of 17 awake intraoperative mappings in glioma patients	2019	2,3,4	3	frontal	1	1	inferior frontal gyrus: pars opercularis	1
87	Corrivetti, F., de Schotten, M. T., Poisson, I., Froelich, S., Descoteaux, M., Rheault, F., & Mandonnet, E.	Dissociating motor–speech from lexico-semantic systems in the left frontal lobe: insight from a series of 17 awake intraoperative mappings in glioma patients	2019	2,3,4	3	frontal	1	1	postcentral gyrus	1
87	Corrivetti, F., de Schotten, M. T., Poisson, I., Froelich, S., Descoteaux, M., Rheault, F., & Mandonnet, E.	Dissociating motor–speech from lexico-semantic systems in the left frontal lobe: insight from a series of 17 awake intraoperative mappings in glioma patients	2019	2,3,4	3	frontal	1	1	Precentral Gyrus	1
88	Khan, O. H., Herbet, G., Moritz-Gasser, S., & Duffau, H.	The Role of Left Inferior Fronto-Occipital Fascicle in Verbal Perseveration: A Brain Electrostimulation Mapping Study	2014	2	1	frontal-temporal-insular, frontaltemporal-parietal, parietal, temporal	1	1	ventral premotor cortex	1
88	Khan, O. H., Herbet, G., Moritz-Gasser, S., & Duffau, H.	The Role of Left Inferior Fronto-Occipital Fascicle in Verbal Perseveration: A Brain Electrostimulation Mapping Study	2014	2	1	frontal-temporal-insular, frontaltemporal-parietal, parietal, temporal	1	4	1	inferior fronto-occipital fasciculus
88	Khan, O. H., Herbet, G., Moritz-Gasser, S., & Duffau, H.	The Role of Left Inferior Fronto-Occipital Fascicle in Verbal Perseveration: A Brain Electrostimulation Mapping Study	2014	2	1	frontal-temporal-insular, frontaltemporal-parietal, parietal, temporal	1	6	1	inferior fronto-occipital fasciculus
88	Khan, O. H., Herbet, G., Moritz-Gasser, S., & Duffau, H.	The Role of Left Inferior Fronto-Occipital Fascicle in Verbal Perseveration: A Brain Electrostimulation Mapping Study	2014	2	1	frontal-temporal-insular, frontaltemporal-parietal, parietal, temporal	1	6	1	inferior fronto-occipital fasciculus
88	Khan, O. H., Herbet, G., Moritz-Gasser, S., & Duffau, H.	The Role of Left Inferior Fronto-Occipital Fascicle in Verbal Perseveration: A Brain Electrostimulation Mapping Study	2014	2	1	frontal-temporal-insular, frontaltemporal-parietal, parietal, temporal	1	6	1	inferior fronto-occipital fasciculus
89	Benzagmout, M., Gatignol, P., & Duffau, H.	Resection of World Health Organization Grade II gliomas involving Broca's area: methodological and functional considerations		2	1	frontal	1	3	ventral premotor cortex	1
89	Benzagmout, M., Gatignol, P., & Duffau, H.	Resection of World Health Organization Grade II gliomas involving Broca's area: methodological and functional considerations		2	1	frontal	1	1	inferior frontal gyrus: pars orbitaris	1
89	Benzagmout, M., Gatignol, P., & Duffau, H.	Resection of World Health Organization Grade II gliomas involving Broca's area: methodological and functional considerations		2	1	frontal	1	2	premotor cortex	1
89	Benzagmout, M., Gatignol, P., & Duffau, H.	Resection of World Health Organization Grade II gliomas involving Broca's area: methodological and functional considerations		2	1	frontal	1	4	inferior frontal gyrus: pars orbitalis	1
89	Benzagmout, M., Gatignol, P., & Duffau, H.	Resection of World Health Organization Grade II gliomas involving Broca's area: methodological and functional considerations		2	1	frontal	1	5	1	arcuate fasciculus
89	Benzagmout, M., Gatignol, P., & Duffau, H.	Resection of World Health Organization Grade II gliomas involving Broca's area: methodological and functional considerations		2	1	frontal	1	5	1	Brodmann's 45
89	Benzagmout, M., Gatignol, P., & Duffau, H.	Resection of World Health Organization Grade II gliomas involving Broca's area: methodological and functional considerations		2	1	frontal	1	3	1	fibers coming from the ventral premotor cortex
89	Benzagmout, M., Gatignol, P., & Duffau, H.	Resection of World Health Organization Grade II gliomas involving Broca's area: methodological and functional considerations		2	1	frontal	1	6	1	head of caudate nucleus
89	Benzagmout, M., Gatignol, P., & Duffau, H.	Resection of World Health Organization Grade II gliomas involving Broca's area: methodological and functional considerations		2	1	frontal	1	4	1	inferior occipitofrontal fasciculus
90	Rolland, A., Herbet, G., & Duffau, H.	Awake Surgery for Gliomas within the Right Inferior Parietal Lobule: New Insights into the Functional Connectivity Gained from Stimulation Mapping and Surgical Implications	2018	2,3,4	3	parietal	2	3	precentral gyrus	1
90	Rolland, A., Herbet, G., & Duffau, H.	Awake Surgery for Gliomas within the Right Inferior Parietal Lobule: New Insights into the Functional Connectivity Gained from Stimulation Mapping and Surgical Implications	2018	2,3,4	3	parietal	2	3	precentral gyrus	1
90	Rolland, A., Herbet, G., & Duffau, H.	Awake Surgery for Gliomas within the Right Inferior Parietal Lobule: New Insights into the Functional Connectivity Gained from Stimulation Mapping and Surgical Implications	2018	2,3,4	3	parietal	2	3	ventral premotor cortex	1
90	Rolland, A., Herbet, G., & Duffau, H.	Awake Surgery for Gliomas within the Right Inferior Parietal Lobule: New Insights into the Functional Connectivity Gained from Stimulation Mapping and Surgical Implications	2018	2,3,4	3	parietal	2	5	1	inferior occipitofrontal fasciculus
90	Rolland, A., Herbet, G., & Duffau, H.	Awake Surgery for Gliomas within the Right Inferior Parietal Lobule: New Insights into the Functional Connectivity Gained from Stimulation Mapping and Surgical Implications	2018	2,3,4	3	parietal	2	3	1	superior longitudial fasciculus III
90	Rolland, A., Herbet, G., & Duffau, H.	Awake Surgery for Gliomas within the Right Inferior Parietal Lobule: New Insights into the Functional Connectivity Gained from Stimulation Mapping and Surgical Implications	2018	2,3,4	3	parietal	2	3	1	superior longitudial fasciculus III
91	Gayoso, S., Perez-Borreda, P., Gutierrez, A., García-Porrero, J. A., Marco de Lucas, E., & Martino, J.	Ventral Precentral Fiber Intersection Area: A Central Hub in the Connectivity ofPerisylvian Associative Tracts	2019	2,3,4	3	frontal	1	1	1	ventral precentral fiber intersection area
92	Iijima, K., Motomura, K., Chalise, L., Hirano, M., Natsume, A., & Wakabayashi, T.	Efficacy of the transtemporal approach with awake brain mapping to reach the dominant posteromedial temporal lesions	2017	4	2	temporal occipital	1	5	1	superior longitudinal fasciculus
93	Breshears, J. D., Southwell, D. G., & Chang, E. F.	Inhibition ofManual Movements at Speech Arrest Sites in the Posterior Inferior Frontal Lobe	2019	2,4	3	insular, temporal, frontal opperculum	1	1	frontal lobe	1
93	Breshears, J. D., Southwell, D. G., & Chang, E. F.	Inhibition ofManual Movements at Speech Arrest Sites in the Posterior Inferior Frontal Lobe	2019	2,4	3	insular, temporal, frontal opperculum	1	1	inferior frontal gyrus	1
94	Mandonnet, E., Herbet, G., Moritz-Gasser, S., Poisson, I., Rheault, F., & Duffau, H.	Electrically induced verbal perseveration	2019	2,3	3	frontal, temporal, fronto-temporo-insular, parietal	1	6	1	external capsule
94	Mandonnet, E., Herbet, G., Moritz-Gasser, S., Poisson, I., Rheault, F., & Duffau, H.	Electrically induced verbal perseveration	2019	2,3	3	frontal, temporal, fronto-temporo-insular, parietal	1	6	1	head of caudate nucleus
94	Mandonnet, E., Herbet, G., Moritz-Gasser, S., Poisson, I., Rheault, F., & Duffau, H.	Electrically induced verbal perseveration	2019	2,3	3	frontal, temporal, fronto-temporo-insular, parietal	1	6	1	superolateral wall of the temporal horn of the ventricle
95	Signorelli, F., Guyotat, J., Isnard, J., Schneider, F., Mohammedi, R., & Bret, P.	The value of cortical stimulation applied to the surgery of malignant gliomas in language areas	2001	3,4	2	temporal (posterior temporal in 5 cases, anterior temporal in 2 cases, temporo-insular in 1 case), posterior parietal lobe (supramarginal and angularis gyri) in 3 cases, and 1 case each in the posterior part of the inferior frontal gyrus, antero-inferior parietal region, temporoparietal region and frontoparietal region.	2	1	frontal lobe	1
95	Signorelli, F., Guyotat, J., Isnard, J., Schneider, F., Mohammedi, R., & Bret, P.	The value of cortical stimulation applied to the surgery of malignant gliomas in language areas	2001	3,4	2	temporal (posterior temporal in 5 cases, anterior temporal in 2 cases, temporo-insular in 1 case), posterior parietal lobe (supramarginal and angularis gyri) in 3 cases, and 1 case each in the posterior part of the inferior frontal gyrus, antero-inferior parietal region, temporoparietal region and frontoparietal region.	2	1	frontal lobe	1
95	Signorelli, F., Guyotat, J., Isnard, J., Schneider, F., Mohammedi, R., & Bret, P.	The value of cortical stimulation applied to the surgery of malignant gliomas in language areas	2001	3,4	2	temporal (posterior temporal in 5 cases, anterior temporal in 2 cases, temporo-insular in 1 case), posterior parietal lobe (supramarginal and angularis gyri) in 3 cases, and 1 case each in the posterior part of the inferior frontal gyrus, antero-inferior parietal region, temporoparietal region and frontoparietal region.	2	1	inferior frontal cortex	1
95	Signorelli, F., Guyotat, J., Isnard, J., Schneider, F., Mohammedi, R., & Bret, P.	The value of cortical stimulation applied to the surgery of malignant gliomas in language areas	2001	3,4	2	temporal (posterior temporal in 5 cases, anterior temporal in 2 cases, temporo-insular in 1 case), posterior parietal lobe (supramarginal and angularis gyri) in 3 cases, and 1 case each in the posterior part of the inferior frontal gyrus, antero-inferior parietal region, temporoparietal region and frontoparietal region.	2	9	temporal lobe	1
95	Signorelli, F., Guyotat, J., Isnard, J., Schneider, F., Mohammedi, R., & Bret, P.	The value of cortical stimulation applied to the surgery of malignant gliomas in language areas	2001	3,4	2	temporal (posterior temporal in 5 cases, anterior temporal in 2 cases, temporo-insular in 1 case), posterior parietal lobe (supramarginal and angularis gyri) in 3 cases, and 1 case each in the posterior part of the inferior frontal gyrus, antero-inferior parietal region, temporoparietal region and frontoparietal region.	2	6	parietal cortex	1
95	Signorelli, F., Guyotat, J., Isnard, J., Schneider, F., Mohammedi, R., & Bret, P.	The value of cortical stimulation applied to the surgery of malignant gliomas in language areas	2001	3,4	2	temporal (posterior temporal in 5 cases, anterior temporal in 2 cases, temporo-insular in 1 case), posterior parietal lobe (supramarginal and angularis gyri) in 3 cases, and 1 case each in the posterior part of the inferior frontal gyrus, antero-inferior parietal region, temporoparietal region and frontoparietal region.	2	9	frontal lobe	1
95	Signorelli, F., Guyotat, J., Isnard, J., Schneider, F., Mohammedi, R., & Bret, P.	The value of cortical stimulation applied to the surgery of malignant gliomas in language areas	2001	3,4	2	temporal (posterior temporal in 5 cases, anterior temporal in 2 cases, temporo-insular in 1 case), posterior parietal lobe (supramarginal and angularis gyri) in 3 cases, and 1 case each in the posterior part of the inferior frontal gyrus, antero-inferior parietal region, temporoparietal region and frontoparietal region.	2	1	parietal cortex	1
95	Signorelli, F., Guyotat, J., Isnard, J., Schneider, F., Mohammedi, R., & Bret, P.	The value of cortical stimulation applied to the surgery of malignant gliomas in language areas	2001	3,4	2	temporal (posterior temporal in 5 cases, anterior temporal in 2 cases, temporo-insular in 1 case), posterior parietal lobe (supramarginal and angularis gyri) in 3 cases, and 1 case each in the posterior part of the inferior frontal gyrus, antero-inferior parietal region, temporoparietal region and frontoparietal region.	2	1	temporal lobe	1
95	Signorelli, F., Guyotat, J., Isnard, J., Schneider, F., Mohammedi, R., & Bret, P.	The value of cortical stimulation applied to the surgery of malignant gliomas in language areas	2001	3,4	2	temporal (posterior temporal in 5 cases, anterior temporal in 2 cases, temporo-insular in 1 case), posterior parietal lobe (supramarginal and angularis gyri) in 3 cases, and 1 case each in the posterior part of the inferior frontal gyrus, antero-inferior parietal region, temporoparietal region and frontoparietal region.	2	2	temporal lobe	1
96	Sarubbo, S., De Benedictis, A., Merler, S., Mandonnet, E., Balbi, S., Granieri, E., & Duffau, H.	Towards a Functional Atlas of Human White Matter	2015	2	1	frontal, temporal,insular, external capsule, parietal, occipital	3	5	1	arcuate fasciculus
96	Sarubbo, S., De Benedictis, A., Merler, S., Mandonnet, E., Balbi, S., Granieri, E., & Duffau, H.	Towards a Functional Atlas of Human White Matter	2015	2	1	frontal, temporal,insular, external capsule, parietal, occipital	3	6	1	caudate
96	Sarubbo, S., De Benedictis, A., Merler, S., Mandonnet, E., Balbi, S., Granieri, E., & Duffau, H.	Towards a Functional Atlas of Human White Matter	2015	2	1	frontal, temporal,insular, external capsule, parietal, occipital	3	1	1	fibers terminating in the ventral premotor cortex
96	Sarubbo, S., De Benedictis, A., Merler, S., Mandonnet, E., Balbi, S., Granieri, E., & Duffau, H.	Towards a Functional Atlas of Human White Matter	2015	2	1	frontal, temporal,insular, external capsule, parietal, occipital	3	10	1	inferior longitudinal fascicle
96	Sarubbo, S., De Benedictis, A., Merler, S., Mandonnet, E., Balbi, S., Granieri, E., & Duffau, H.	Towards a Functional Atlas of Human White Matter	2015	2	1	frontal, temporal,insular, external capsule, parietal, occipital	3	4	1	inferior occipitofrontal fasciculus
96	Sarubbo, S., De Benedictis, A., Merler, S., Mandonnet, E., Balbi, S., Granieri, E., & Duffau, H.	Towards a Functional Atlas of Human White Matter	2015	2	1	frontal, temporal,insular, external capsule, parietal, occipital	3	2	1	SLF
97	Moritz-Gasser, S., & Duffau, H.	The anatomo-functional connectivity of word repetition: insights provided by awake brain tumor surgery	2013	0	0	0	0	5	supramarginalis gyrus	1
97	Moritz-Gasser, S., & Duffau, H.	The anatomo-functional connectivity of word repetition: insights provided by awake brain tumor surgery	2013	0	0	0	0	2	middle temporal gyrus	1
97	Moritz-Gasser, S., & Duffau, H.	The anatomo-functional connectivity of word repetition: insights provided by awake brain tumor surgery	2013	0	0	0	0	2	superior temporal gyrus	1
97	Moritz-Gasser, S., & Duffau, H.	The anatomo-functional connectivity of word repetition: insights provided by awake brain tumor surgery	2013	0	0	0	0	1	ventral premotor cortex	1
97	Moritz-Gasser, S., & Duffau, H.	The anatomo-functional connectivity of word repetition: insights provided by awake brain tumor surgery	2013	0	0	0	0	2	supramarginalis gyrus	1
97	Moritz-Gasser, S., & Duffau, H.	The anatomo-functional connectivity of word repetition: insights provided by awake brain tumor surgery	2013	0	0	0	0	5	1	arcuate fasciculus
97	Moritz-Gasser, S., & Duffau, H.	The anatomo-functional connectivity of word repetition: insights provided by awake brain tumor surgery	2013	0	0	0	0	4	1	inferior fronto occipital fasciculus
97	Moritz-Gasser, S., & Duffau, H.	The anatomo-functional connectivity of word repetition: insights provided by awake brain tumor surgery	2013	0	0	0	0	6	1	inferior fronto occipital fasciculus
97	Moritz-Gasser, S., & Duffau, H.	The anatomo-functional connectivity of word repetition: insights provided by awake brain tumor surgery	2013	0	0	0	0	3	1	superior longitudinal fasciculus
98	Tate, M. C., Herbet, G., Moritz-Gasser, S., Tate, J. E., & Duffau, H.	Probabilistic map of critical functional regions of the human cerebral cortex: Broca’s area revisited	2014	0	1	frontal, temporal, frontotemporalinsular, parietal, frontailinsular, temporoinsular, insular, frontoparietal, parietaltemporal, temporaloccipital, occipital, temporalparietaloccipital, frontalinsulartemporoparietal, frontotemporal	3	3	postcentral gyrus	1
98	Tate, M. C., Herbet, G., Moritz-Gasser, S., Tate, J. E., & Duffau, H.	Probabilistic map of critical functional regions of the human cerebral cortex: Broca’s area revisited	2014	0	1	frontal, temporal, frontotemporalinsular, parietal, frontailinsular, temporoinsular, insular, frontoparietal, parietaltemporal, temporaloccipital, occipital, temporalparietaloccipital, frontalinsulartemporoparietal, frontotemporal	3	3	precentral gyrus	1
98	Tate, M. C., Herbet, G., Moritz-Gasser, S., Tate, J. E., & Duffau, H.	Probabilistic map of critical functional regions of the human cerebral cortex: Broca’s area revisited	2014	0	1	frontal, temporal, frontotemporalinsular, parietal, frontailinsular, temporoinsular, insular, frontoparietal, parietaltemporal, temporaloccipital, occipital, temporalparietaloccipital, frontalinsulartemporoparietal, frontotemporal	3	1	inferior frontal gyrus: pars opercularis	1
98	Tate, M. C., Herbet, G., Moritz-Gasser, S., Tate, J. E., & Duffau, H.	Probabilistic map of critical functional regions of the human cerebral cortex: Broca’s area revisited	2014	0	1	frontal, temporal, frontotemporalinsular, parietal, frontailinsular, temporoinsular, insular, frontoparietal, parietaltemporal, temporaloccipital, occipital, temporalparietaloccipital, frontalinsulartemporoparietal, frontotemporal	3	1	inferior frontal gyrus: pars triangularis	1
98	Tate, M. C., Herbet, G., Moritz-Gasser, S., Tate, J. E., & Duffau, H.	Probabilistic map of critical functional regions of the human cerebral cortex: Broca’s area revisited	2014	0	1	frontal, temporal, frontotemporalinsular, parietal, frontailinsular, temporoinsular, insular, frontoparietal, parietaltemporal, temporaloccipital, occipital, temporalparietaloccipital, frontalinsulartemporoparietal, frontotemporal	3	3	ventral premotor cortex	1
98	Tate, M. C., Herbet, G., Moritz-Gasser, S., Tate, J. E., & Duffau, H.	Probabilistic map of critical functional regions of the human cerebral cortex: Broca’s area revisited	2014	0	1	frontal, temporal, frontotemporalinsular, parietal, frontailinsular, temporoinsular, insular, frontoparietal, parietaltemporal, temporaloccipital, occipital, temporalparietaloccipital, frontalinsulartemporoparietal, frontotemporal	3	2	middle temporal gyrus	1
98	Tate, M. C., Herbet, G., Moritz-Gasser, S., Tate, J. E., & Duffau, H.	Probabilistic map of critical functional regions of the human cerebral cortex: Broca’s area revisited	2014	0	1	frontal, temporal, frontotemporalinsular, parietal, frontailinsular, temporoinsular, insular, frontoparietal, parietaltemporal, temporaloccipital, occipital, temporalparietaloccipital, frontalinsulartemporoparietal, frontotemporal	3	2	pars triangularis	1
98	Tate, M. C., Herbet, G., Moritz-Gasser, S., Tate, J. E., & Duffau, H.	Probabilistic map of critical functional regions of the human cerebral cortex: Broca’s area revisited	2014	0	1	frontal, temporal, frontotemporalinsular, parietal, frontailinsular, temporoinsular, insular, frontoparietal, parietaltemporal, temporaloccipital, occipital, temporalparietaloccipital, frontalinsulartemporoparietal, frontotemporal	3	2	postcentral gyrus	1
98	Tate, M. C., Herbet, G., Moritz-Gasser, S., Tate, J. E., & Duffau, H.	Probabilistic map of critical functional regions of the human cerebral cortex: Broca’s area revisited	2014	0	1	frontal, temporal, frontotemporalinsular, parietal, frontailinsular, temporoinsular, insular, frontoparietal, parietaltemporal, temporaloccipital, occipital, temporalparietaloccipital, frontalinsulartemporoparietal, frontotemporal	3	1	postcentral gyrus	1
98	Tate, M. C., Herbet, G., Moritz-Gasser, S., Tate, J. E., & Duffau, H.	Probabilistic map of critical functional regions of the human cerebral cortex: Broca’s area revisited	2014	0	1	frontal, temporal, frontotemporalinsular, parietal, frontailinsular, temporoinsular, insular, frontoparietal, parietaltemporal, temporaloccipital, occipital, temporalparietaloccipital, frontalinsulartemporoparietal, frontotemporal	3	1	precentral gyrus	1
98	Tate, M. C., Herbet, G., Moritz-Gasser, S., Tate, J. E., & Duffau, H.	Probabilistic map of critical functional regions of the human cerebral cortex: Broca’s area revisited	2014	0	1	frontal, temporal, frontotemporalinsular, parietal, frontailinsular, temporoinsular, insular, frontoparietal, parietaltemporal, temporaloccipital, occipital, temporalparietaloccipital, frontalinsulartemporoparietal, frontotemporal	3	1	precentral gyrus	1
98	Tate, M. C., Herbet, G., Moritz-Gasser, S., Tate, J. E., & Duffau, H.	Probabilistic map of critical functional regions of the human cerebral cortex: Broca’s area revisited	2014	0	1	frontal, temporal, frontotemporalinsular, parietal, frontailinsular, temporoinsular, insular, frontoparietal, parietaltemporal, temporaloccipital, occipital, temporalparietaloccipital, frontalinsulartemporoparietal, frontotemporal	3	1	supramarginal gyrus	1
98	Tate, M. C., Herbet, G., Moritz-Gasser, S., Tate, J. E., & Duffau, H.	Probabilistic map of critical functional regions of the human cerebral cortex: Broca’s area revisited	2014	0	1	frontal, temporal, frontotemporalinsular, parietal, frontailinsular, temporoinsular, insular, frontoparietal, parietaltemporal, temporaloccipital, occipital, temporalparietaloccipital, frontalinsulartemporoparietal, frontotemporal	3	2	prefrontal cortex	1
98	Tate, M. C., Herbet, G., Moritz-Gasser, S., Tate, J. E., & Duffau, H.	Probabilistic map of critical functional regions of the human cerebral cortex: Broca’s area revisited	2014	0	1	frontal, temporal, frontotemporalinsular, parietal, frontailinsular, temporoinsular, insular, frontoparietal, parietaltemporal, temporaloccipital, occipital, temporalparietaloccipital, frontalinsulartemporoparietal, frontotemporal	3	2	SMG	1
98	Tate, M. C., Herbet, G., Moritz-Gasser, S., Tate, J. E., & Duffau, H.	Probabilistic map of critical functional regions of the human cerebral cortex: Broca’s area revisited	2014	0	1	frontal, temporal, frontotemporalinsular, parietal, frontailinsular, temporoinsular, insular, frontoparietal, parietaltemporal, temporaloccipital, occipital, temporalparietaloccipital, frontalinsulartemporoparietal, frontotemporal	3	1	ventral premotor cortex	1
98	Tate, M. C., Herbet, G., Moritz-Gasser, S., Tate, J. E., & Duffau, H.	Probabilistic map of critical functional regions of the human cerebral cortex: Broca’s area revisited	2014	0	1	frontal, temporal, frontotemporalinsular, parietal, frontailinsular, temporoinsular, insular, frontoparietal, parietaltemporal, temporaloccipital, occipital, temporalparietaloccipital, frontalinsulartemporoparietal, frontotemporal	3	2	superior temporal gyrus	1
99	Duffau, H., Capelle, L., Lopes, M., Faillot, T., Sichez, J. P., & Fohanno, D.	The Insular Lobe: Physiopathological and Surgical Considerations	2000	2	1	temporoinsular, frontoinsular	1	1	insular cortex	1
99	Duffau, H., Capelle, L., Lopes, M., Faillot, T., Sichez, J. P., & Fohanno, D.	The Insular Lobe: Physiopathological and Surgical Considerations	2000	2	1	temporoinsular, frontoinsular	1	1	1	dephts of insular lobe
100	Sarubbo, S., Tate, M., De Benedictis, A., Merler, S., Moritz-Gasser, S., Herbet, G., & Duffau, H.	Mapping critical cortical hubs and white matter pathways by direct electrical stimulation: an original functional atlas of the human brain	2020	2	1	Frontal, Temporal, Frontal-temporal-insular, Frontal-insular, Parietal, Temporal-insular Temporal-parietal, Insular Frontal-parietal, Temporal-occipital	3	2	angular gyrus	1
100	Sarubbo, S., Tate, M., De Benedictis, A., Merler, S., Moritz-Gasser, S., Herbet, G., & Duffau, H.	Mapping critical cortical hubs and white matter pathways by direct electrical stimulation: an original functional atlas of the human brain	2020	2	1	Frontal, Temporal, Frontal-temporal-insular, Frontal-insular, Parietal, Temporal-insular Temporal-parietal, Insular Frontal-parietal, Temporal-occipital	3	2	fronts-orbital cortex	1
100	Sarubbo, S., Tate, M., De Benedictis, A., Merler, S., Moritz-Gasser, S., Herbet, G., & Duffau, H.	Mapping critical cortical hubs and white matter pathways by direct electrical stimulation: an original functional atlas of the human brain	2020	2	1	Frontal, Temporal, Frontal-temporal-insular, Frontal-insular, Parietal, Temporal-insular Temporal-parietal, Insular Frontal-parietal, Temporal-occipital	3	2	fusiform gyrus	1
100	Sarubbo, S., Tate, M., De Benedictis, A., Merler, S., Moritz-Gasser, S., Herbet, G., & Duffau, H.	Mapping critical cortical hubs and white matter pathways by direct electrical stimulation: an original functional atlas of the human brain	2020	2	1	Frontal, Temporal, Frontal-temporal-insular, Frontal-insular, Parietal, Temporal-insular Temporal-parietal, Insular Frontal-parietal, Temporal-occipital	3	2	inferior frontal gyrus	1
100	Sarubbo, S., Tate, M., De Benedictis, A., Merler, S., Moritz-Gasser, S., Herbet, G., & Duffau, H.	Mapping critical cortical hubs and white matter pathways by direct electrical stimulation: an original functional atlas of the human brain	2020	2	1	Frontal, Temporal, Frontal-temporal-insular, Frontal-insular, Parietal, Temporal-insular Temporal-parietal, Insular Frontal-parietal, Temporal-occipital	3	1	inferior frontal gyrus	1
100	Sarubbo, S., Tate, M., De Benedictis, A., Merler, S., Moritz-Gasser, S., Herbet, G., & Duffau, H.	Mapping critical cortical hubs and white matter pathways by direct electrical stimulation: an original functional atlas of the human brain	2020	2	1	Frontal, Temporal, Frontal-temporal-insular, Frontal-insular, Parietal, Temporal-insular Temporal-parietal, Insular Frontal-parietal, Temporal-occipital	3	2	inferior temporal gyrus	1
100	Sarubbo, S., Tate, M., De Benedictis, A., Merler, S., Moritz-Gasser, S., Herbet, G., & Duffau, H.	Mapping critical cortical hubs and white matter pathways by direct electrical stimulation: an original functional atlas of the human brain	2020	2	1	Frontal, Temporal, Frontal-temporal-insular, Frontal-insular, Parietal, Temporal-insular Temporal-parietal, Insular Frontal-parietal, Temporal-occipital	3	2	insula	1
100	Sarubbo, S., Tate, M., De Benedictis, A., Merler, S., Moritz-Gasser, S., Herbet, G., & Duffau, H.	Mapping critical cortical hubs and white matter pathways by direct electrical stimulation: an original functional atlas of the human brain	2020	2	1	Frontal, Temporal, Frontal-temporal-insular, Frontal-insular, Parietal, Temporal-insular Temporal-parietal, Insular Frontal-parietal, Temporal-occipital	3	1	insula	1
100	Sarubbo, S., Tate, M., De Benedictis, A., Merler, S., Moritz-Gasser, S., Herbet, G., & Duffau, H.	Mapping critical cortical hubs and white matter pathways by direct electrical stimulation: an original functional atlas of the human brain	2020	2	1	Frontal, Temporal, Frontal-temporal-insular, Frontal-insular, Parietal, Temporal-insular Temporal-parietal, Insular Frontal-parietal, Temporal-occipital	3	2	middle frontal gyrus	1
100	Sarubbo, S., Tate, M., De Benedictis, A., Merler, S., Moritz-Gasser, S., Herbet, G., & Duffau, H.	Mapping critical cortical hubs and white matter pathways by direct electrical stimulation: an original functional atlas of the human brain	2020	2	1	Frontal, Temporal, Frontal-temporal-insular, Frontal-insular, Parietal, Temporal-insular Temporal-parietal, Insular Frontal-parietal, Temporal-occipital	3	2	middle temporal gyrus	1
100	Sarubbo, S., Tate, M., De Benedictis, A., Merler, S., Moritz-Gasser, S., Herbet, G., & Duffau, H.	Mapping critical cortical hubs and white matter pathways by direct electrical stimulation: an original functional atlas of the human brain	2020	2	1	Frontal, Temporal, Frontal-temporal-insular, Frontal-insular, Parietal, Temporal-insular Temporal-parietal, Insular Frontal-parietal, Temporal-occipital	3	4	fronts-orbital cortex	1
100	Sarubbo, S., Tate, M., De Benedictis, A., Merler, S., Moritz-Gasser, S., Herbet, G., & Duffau, H.	Mapping critical cortical hubs and white matter pathways by direct electrical stimulation: an original functional atlas of the human brain	2020	2	1	Frontal, Temporal, Frontal-temporal-insular, Frontal-insular, Parietal, Temporal-insular Temporal-parietal, Insular Frontal-parietal, Temporal-occipital	3	4	fusiform gyrus	1
100	Sarubbo, S., Tate, M., De Benedictis, A., Merler, S., Moritz-Gasser, S., Herbet, G., & Duffau, H.	Mapping critical cortical hubs and white matter pathways by direct electrical stimulation: an original functional atlas of the human brain	2020	2	1	Frontal, Temporal, Frontal-temporal-insular, Frontal-insular, Parietal, Temporal-insular Temporal-parietal, Insular Frontal-parietal, Temporal-occipital	3	1	middle frontal gyrus	1
100	Sarubbo, S., Tate, M., De Benedictis, A., Merler, S., Moritz-Gasser, S., Herbet, G., & Duffau, H.	Mapping critical cortical hubs and white matter pathways by direct electrical stimulation: an original functional atlas of the human brain	2020	2	1	Frontal, Temporal, Frontal-temporal-insular, Frontal-insular, Parietal, Temporal-insular Temporal-parietal, Insular Frontal-parietal, Temporal-occipital	3	1	middle temporal gyrus	1
100	Sarubbo, S., Tate, M., De Benedictis, A., Merler, S., Moritz-Gasser, S., Herbet, G., & Duffau, H.	Mapping critical cortical hubs and white matter pathways by direct electrical stimulation: an original functional atlas of the human brain	2020	2	1	Frontal, Temporal, Frontal-temporal-insular, Frontal-insular, Parietal, Temporal-insular Temporal-parietal, Insular Frontal-parietal, Temporal-occipital	3	1	postcentral gyrus	1
100	Sarubbo, S., Tate, M., De Benedictis, A., Merler, S., Moritz-Gasser, S., Herbet, G., & Duffau, H.	Mapping critical cortical hubs and white matter pathways by direct electrical stimulation: an original functional atlas of the human brain	2020	2	1	Frontal, Temporal, Frontal-temporal-insular, Frontal-insular, Parietal, Temporal-insular Temporal-parietal, Insular Frontal-parietal, Temporal-occipital	3	1	superior temporal gyrus	1
100	Sarubbo, S., Tate, M., De Benedictis, A., Merler, S., Moritz-Gasser, S., Herbet, G., & Duffau, H.	Mapping critical cortical hubs and white matter pathways by direct electrical stimulation: an original functional atlas of the human brain	2020	2	1	Frontal, Temporal, Frontal-temporal-insular, Frontal-insular, Parietal, Temporal-insular Temporal-parietal, Insular Frontal-parietal, Temporal-occipital	3	1	supra marginal gyrus	1
100	Sarubbo, S., Tate, M., De Benedictis, A., Merler, S., Moritz-Gasser, S., Herbet, G., & Duffau, H.	Mapping critical cortical hubs and white matter pathways by direct electrical stimulation: an original functional atlas of the human brain	2020	2	1	Frontal, Temporal, Frontal-temporal-insular, Frontal-insular, Parietal, Temporal-insular Temporal-parietal, Insular Frontal-parietal, Temporal-occipital	3	1	ventral premotor cortex	1
100	Sarubbo, S., Tate, M., De Benedictis, A., Merler, S., Moritz-Gasser, S., Herbet, G., & Duffau, H.	Mapping critical cortical hubs and white matter pathways by direct electrical stimulation: an original functional atlas of the human brain	2020	2	1	Frontal, Temporal, Frontal-temporal-insular, Frontal-insular, Parietal, Temporal-insular Temporal-parietal, Insular Frontal-parietal, Temporal-occipital	3	2	superior temporal gyrus	1
100	Sarubbo, S., Tate, M., De Benedictis, A., Merler, S., Moritz-Gasser, S., Herbet, G., & Duffau, H.	Mapping critical cortical hubs and white matter pathways by direct electrical stimulation: an original functional atlas of the human brain	2020	2	1	Frontal, Temporal, Frontal-temporal-insular, Frontal-insular, Parietal, Temporal-insular Temporal-parietal, Insular Frontal-parietal, Temporal-occipital	3	2	supramarginal gyrus	1
100	Sarubbo, S., Tate, M., De Benedictis, A., Merler, S., Moritz-Gasser, S., Herbet, G., & Duffau, H.	Mapping critical cortical hubs and white matter pathways by direct electrical stimulation: an original functional atlas of the human brain	2020	2	1	Frontal, Temporal, Frontal-temporal-insular, Frontal-insular, Parietal, Temporal-insular Temporal-parietal, Insular Frontal-parietal, Temporal-occipital	3	4	hippocampus	1
100	Sarubbo, S., Tate, M., De Benedictis, A., Merler, S., Moritz-Gasser, S., Herbet, G., & Duffau, H.	Mapping critical cortical hubs and white matter pathways by direct electrical stimulation: an original functional atlas of the human brain	2020	2	1	Frontal, Temporal, Frontal-temporal-insular, Frontal-insular, Parietal, Temporal-insular Temporal-parietal, Insular Frontal-parietal, Temporal-occipital	3	4	inferior frontal gyrus	1
100	Sarubbo, S., Tate, M., De Benedictis, A., Merler, S., Moritz-Gasser, S., Herbet, G., & Duffau, H.	Mapping critical cortical hubs and white matter pathways by direct electrical stimulation: an original functional atlas of the human brain	2020	2	1	Frontal, Temporal, Frontal-temporal-insular, Frontal-insular, Parietal, Temporal-insular Temporal-parietal, Insular Frontal-parietal, Temporal-occipital	3	7	post central gyrus	1
100	Sarubbo, S., Tate, M., De Benedictis, A., Merler, S., Moritz-Gasser, S., Herbet, G., & Duffau, H.	Mapping critical cortical hubs and white matter pathways by direct electrical stimulation: an original functional atlas of the human brain	2020	2	1	Frontal, Temporal, Frontal-temporal-insular, Frontal-insular, Parietal, Temporal-insular Temporal-parietal, Insular Frontal-parietal, Temporal-occipital	3	7	middle frontal gyrus	1
100	Sarubbo, S., Tate, M., De Benedictis, A., Merler, S., Moritz-Gasser, S., Herbet, G., & Duffau, H.	Mapping critical cortical hubs and white matter pathways by direct electrical stimulation: an original functional atlas of the human brain	2020	2	1	Frontal, Temporal, Frontal-temporal-insular, Frontal-insular, Parietal, Temporal-insular Temporal-parietal, Insular Frontal-parietal, Temporal-occipital	3	7	precentral gyrus	1
100	Sarubbo, S., Tate, M., De Benedictis, A., Merler, S., Moritz-Gasser, S., Herbet, G., & Duffau, H.	Mapping critical cortical hubs and white matter pathways by direct electrical stimulation: an original functional atlas of the human brain	2020	2	1	Frontal, Temporal, Frontal-temporal-insular, Frontal-insular, Parietal, Temporal-insular Temporal-parietal, Insular Frontal-parietal, Temporal-occipital	3	7	inferior frontal gyrus	1
100	Sarubbo, S., Tate, M., De Benedictis, A., Merler, S., Moritz-Gasser, S., Herbet, G., & Duffau, H.	Mapping critical cortical hubs and white matter pathways by direct electrical stimulation: an original functional atlas of the human brain	2020	2	1	Frontal, Temporal, Frontal-temporal-insular, Frontal-insular, Parietal, Temporal-insular Temporal-parietal, Insular Frontal-parietal, Temporal-occipital	3	7	supra marginal gyrus	1
100	Sarubbo, S., Tate, M., De Benedictis, A., Merler, S., Moritz-Gasser, S., Herbet, G., & Duffau, H.	Mapping critical cortical hubs and white matter pathways by direct electrical stimulation: an original functional atlas of the human brain	2020	2	1	Frontal, Temporal, Frontal-temporal-insular, Frontal-insular, Parietal, Temporal-insular Temporal-parietal, Insular Frontal-parietal, Temporal-occipital	3	7	superior temporal gyrus	1
100	Sarubbo, S., Tate, M., De Benedictis, A., Merler, S., Moritz-Gasser, S., Herbet, G., & Duffau, H.	Mapping critical cortical hubs and white matter pathways by direct electrical stimulation: an original functional atlas of the human brain	2020	2	1	Frontal, Temporal, Frontal-temporal-insular, Frontal-insular, Parietal, Temporal-insular Temporal-parietal, Insular Frontal-parietal, Temporal-occipital	3	7	insular	1
100	Sarubbo, S., Tate, M., De Benedictis, A., Merler, S., Moritz-Gasser, S., Herbet, G., & Duffau, H.	Mapping critical cortical hubs and white matter pathways by direct electrical stimulation: an original functional atlas of the human brain	2020	2	1	Frontal, Temporal, Frontal-temporal-insular, Frontal-insular, Parietal, Temporal-insular Temporal-parietal, Insular Frontal-parietal, Temporal-occipital	3	4	inferior temporal gyrus	1
100	Sarubbo, S., Tate, M., De Benedictis, A., Merler, S., Moritz-Gasser, S., Herbet, G., & Duffau, H.	Mapping critical cortical hubs and white matter pathways by direct electrical stimulation: an original functional atlas of the human brain	2020	2	1	Frontal, Temporal, Frontal-temporal-insular, Frontal-insular, Parietal, Temporal-insular Temporal-parietal, Insular Frontal-parietal, Temporal-occipital	3	4	insula	1
100	Sarubbo, S., Tate, M., De Benedictis, A., Merler, S., Moritz-Gasser, S., Herbet, G., & Duffau, H.	Mapping critical cortical hubs and white matter pathways by direct electrical stimulation: an original functional atlas of the human brain	2020	2	1	Frontal, Temporal, Frontal-temporal-insular, Frontal-insular, Parietal, Temporal-insular Temporal-parietal, Insular Frontal-parietal, Temporal-occipital	3	4	middle frontal gyrus	1
100	Sarubbo, S., Tate, M., De Benedictis, A., Merler, S., Moritz-Gasser, S., Herbet, G., & Duffau, H.	Mapping critical cortical hubs and white matter pathways by direct electrical stimulation: an original functional atlas of the human brain	2020	2	1	Frontal, Temporal, Frontal-temporal-insular, Frontal-insular, Parietal, Temporal-insular Temporal-parietal, Insular Frontal-parietal, Temporal-occipital	3	4	middle temporal gyrus	1
100	Sarubbo, S., Tate, M., De Benedictis, A., Merler, S., Moritz-Gasser, S., Herbet, G., & Duffau, H.	Mapping critical cortical hubs and white matter pathways by direct electrical stimulation: an original functional atlas of the human brain	2020	2	1	Frontal, Temporal, Frontal-temporal-insular, Frontal-insular, Parietal, Temporal-insular Temporal-parietal, Insular Frontal-parietal, Temporal-occipital	3	4	post central gyrus	1
100	Sarubbo, S., Tate, M., De Benedictis, A., Merler, S., Moritz-Gasser, S., Herbet, G., & Duffau, H.	Mapping critical cortical hubs and white matter pathways by direct electrical stimulation: an original functional atlas of the human brain	2020	2	1	Frontal, Temporal, Frontal-temporal-insular, Frontal-insular, Parietal, Temporal-insular Temporal-parietal, Insular Frontal-parietal, Temporal-occipital	3	4	superior temporal gyrus	1
100	Sarubbo, S., Tate, M., De Benedictis, A., Merler, S., Moritz-Gasser, S., Herbet, G., & Duffau, H.	Mapping critical cortical hubs and white matter pathways by direct electrical stimulation: an original functional atlas of the human brain	2020	2	1	Frontal, Temporal, Frontal-temporal-insular, Frontal-insular, Parietal, Temporal-insular Temporal-parietal, Insular Frontal-parietal, Temporal-occipital	3	9	middle temporal gyrus	1
100	Sarubbo, S., Tate, M., De Benedictis, A., Merler, S., Moritz-Gasser, S., Herbet, G., & Duffau, H.	Mapping critical cortical hubs and white matter pathways by direct electrical stimulation: an original functional atlas of the human brain	2020	2	1	Frontal, Temporal, Frontal-temporal-insular, Frontal-insular, Parietal, Temporal-insular Temporal-parietal, Insular Frontal-parietal, Temporal-occipital	3	9	middle frontal gyrus	1
100	Sarubbo, S., Tate, M., De Benedictis, A., Merler, S., Moritz-Gasser, S., Herbet, G., & Duffau, H.	Mapping critical cortical hubs and white matter pathways by direct electrical stimulation: an original functional atlas of the human brain	2020	2	1	Frontal, Temporal, Frontal-temporal-insular, Frontal-insular, Parietal, Temporal-insular Temporal-parietal, Insular Frontal-parietal, Temporal-occipital	3	9	superior temporal gyrus	1
100	Sarubbo, S., Tate, M., De Benedictis, A., Merler, S., Moritz-Gasser, S., Herbet, G., & Duffau, H.	Mapping critical cortical hubs and white matter pathways by direct electrical stimulation: an original functional atlas of the human brain	2020	2	1	Frontal, Temporal, Frontal-temporal-insular, Frontal-insular, Parietal, Temporal-insular Temporal-parietal, Insular Frontal-parietal, Temporal-occipital	3	9	inferior frontal gyrus	1
100	Sarubbo, S., Tate, M., De Benedictis, A., Merler, S., Moritz-Gasser, S., Herbet, G., & Duffau, H.	Mapping critical cortical hubs and white matter pathways by direct electrical stimulation: an original functional atlas of the human brain	2020	2	1	Frontal, Temporal, Frontal-temporal-insular, Frontal-insular, Parietal, Temporal-insular Temporal-parietal, Insular Frontal-parietal, Temporal-occipital	3	9	supramarginal gyrus	1
100	Sarubbo, S., Tate, M., De Benedictis, A., Merler, S., Moritz-Gasser, S., Herbet, G., & Duffau, H.	Mapping critical cortical hubs and white matter pathways by direct electrical stimulation: an original functional atlas of the human brain	2020	2	1	Frontal, Temporal, Frontal-temporal-insular, Frontal-insular, Parietal, Temporal-insular Temporal-parietal, Insular Frontal-parietal, Temporal-occipital	3	9	superior parietal lobe	1
100	Sarubbo, S., Tate, M., De Benedictis, A., Merler, S., Moritz-Gasser, S., Herbet, G., & Duffau, H.	Mapping critical cortical hubs and white matter pathways by direct electrical stimulation: an original functional atlas of the human brain	2020	2	1	Frontal, Temporal, Frontal-temporal-insular, Frontal-insular, Parietal, Temporal-insular Temporal-parietal, Insular Frontal-parietal, Temporal-occipital	3	9	insula	1
100	Sarubbo, S., Tate, M., De Benedictis, A., Merler, S., Moritz-Gasser, S., Herbet, G., & Duffau, H.	Mapping critical cortical hubs and white matter pathways by direct electrical stimulation: an original functional atlas of the human brain	2020	2	1	Frontal, Temporal, Frontal-temporal-insular, Frontal-insular, Parietal, Temporal-insular Temporal-parietal, Insular Frontal-parietal, Temporal-occipital	3	9	hippocampus	1
100	Sarubbo, S., Tate, M., De Benedictis, A., Merler, S., Moritz-Gasser, S., Herbet, G., & Duffau, H.	Mapping critical cortical hubs and white matter pathways by direct electrical stimulation: an original functional atlas of the human brain	2020	2	1	Frontal, Temporal, Frontal-temporal-insular, Frontal-insular, Parietal, Temporal-insular Temporal-parietal, Insular Frontal-parietal, Temporal-occipital	3	9	inferior temporal gyrus	1
100	Sarubbo, S., Tate, M., De Benedictis, A., Merler, S., Moritz-Gasser, S., Herbet, G., & Duffau, H.	Mapping critical cortical hubs and white matter pathways by direct electrical stimulation: an original functional atlas of the human brain	2020	2	1	Frontal, Temporal, Frontal-temporal-insular, Frontal-insular, Parietal, Temporal-insular Temporal-parietal, Insular Frontal-parietal, Temporal-occipital	3	9	post central gyrus	1
100	Sarubbo, S., Tate, M., De Benedictis, A., Merler, S., Moritz-Gasser, S., Herbet, G., & Duffau, H.	Mapping critical cortical hubs and white matter pathways by direct electrical stimulation: an original functional atlas of the human brain	2020	2	1	Frontal, Temporal, Frontal-temporal-insular, Frontal-insular, Parietal, Temporal-insular Temporal-parietal, Insular Frontal-parietal, Temporal-occipital	3	5	angular gyrus	1
100	Sarubbo, S., Tate, M., De Benedictis, A., Merler, S., Moritz-Gasser, S., Herbet, G., & Duffau, H.	Mapping critical cortical hubs and white matter pathways by direct electrical stimulation: an original functional atlas of the human brain	2020	2	1	Frontal, Temporal, Frontal-temporal-insular, Frontal-insular, Parietal, Temporal-insular Temporal-parietal, Insular Frontal-parietal, Temporal-occipital	3	5	fusiform gyrus	1
100	Sarubbo, S., Tate, M., De Benedictis, A., Merler, S., Moritz-Gasser, S., Herbet, G., & Duffau, H.	Mapping critical cortical hubs and white matter pathways by direct electrical stimulation: an original functional atlas of the human brain	2020	2	1	Frontal, Temporal, Frontal-temporal-insular, Frontal-insular, Parietal, Temporal-insular Temporal-parietal, Insular Frontal-parietal, Temporal-occipital	3	5	inferior frontal gyrus	1
100	Sarubbo, S., Tate, M., De Benedictis, A., Merler, S., Moritz-Gasser, S., Herbet, G., & Duffau, H.	Mapping critical cortical hubs and white matter pathways by direct electrical stimulation: an original functional atlas of the human brain	2020	2	1	Frontal, Temporal, Frontal-temporal-insular, Frontal-insular, Parietal, Temporal-insular Temporal-parietal, Insular Frontal-parietal, Temporal-occipital	3	5	inferior temporal gyrus	1
100	Sarubbo, S., Tate, M., De Benedictis, A., Merler, S., Moritz-Gasser, S., Herbet, G., & Duffau, H.	Mapping critical cortical hubs and white matter pathways by direct electrical stimulation: an original functional atlas of the human brain	2020	2	1	Frontal, Temporal, Frontal-temporal-insular, Frontal-insular, Parietal, Temporal-insular Temporal-parietal, Insular Frontal-parietal, Temporal-occipital	3	5	insula	1
100	Sarubbo, S., Tate, M., De Benedictis, A., Merler, S., Moritz-Gasser, S., Herbet, G., & Duffau, H.	Mapping critical cortical hubs and white matter pathways by direct electrical stimulation: an original functional atlas of the human brain	2020	2	1	Frontal, Temporal, Frontal-temporal-insular, Frontal-insular, Parietal, Temporal-insular Temporal-parietal, Insular Frontal-parietal, Temporal-occipital	3	5	middle frontal gyrus	1
100	Sarubbo, S., Tate, M., De Benedictis, A., Merler, S., Moritz-Gasser, S., Herbet, G., & Duffau, H.	Mapping critical cortical hubs and white matter pathways by direct electrical stimulation: an original functional atlas of the human brain	2020	2	1	Frontal, Temporal, Frontal-temporal-insular, Frontal-insular, Parietal, Temporal-insular Temporal-parietal, Insular Frontal-parietal, Temporal-occipital	3	5	middle temporal gyrus	1
100	Sarubbo, S., Tate, M., De Benedictis, A., Merler, S., Moritz-Gasser, S., Herbet, G., & Duffau, H.	Mapping critical cortical hubs and white matter pathways by direct electrical stimulation: an original functional atlas of the human brain	2020	2	1	Frontal, Temporal, Frontal-temporal-insular, Frontal-insular, Parietal, Temporal-insular Temporal-parietal, Insular Frontal-parietal, Temporal-occipital	3	5	post central gyrus	1
100	Sarubbo, S., Tate, M., De Benedictis, A., Merler, S., Moritz-Gasser, S., Herbet, G., & Duffau, H.	Mapping critical cortical hubs and white matter pathways by direct electrical stimulation: an original functional atlas of the human brain	2020	2	1	Frontal, Temporal, Frontal-temporal-insular, Frontal-insular, Parietal, Temporal-insular Temporal-parietal, Insular Frontal-parietal, Temporal-occipital	3	5	pre central gyrus	1
100	Sarubbo, S., Tate, M., De Benedictis, A., Merler, S., Moritz-Gasser, S., Herbet, G., & Duffau, H.	Mapping critical cortical hubs and white matter pathways by direct electrical stimulation: an original functional atlas of the human brain	2020	2	1	Frontal, Temporal, Frontal-temporal-insular, Frontal-insular, Parietal, Temporal-insular Temporal-parietal, Insular Frontal-parietal, Temporal-occipital	3	5	superior parietal lobe	1
100	Sarubbo, S., Tate, M., De Benedictis, A., Merler, S., Moritz-Gasser, S., Herbet, G., & Duffau, H.	Mapping critical cortical hubs and white matter pathways by direct electrical stimulation: an original functional atlas of the human brain	2020	2	1	Frontal, Temporal, Frontal-temporal-insular, Frontal-insular, Parietal, Temporal-insular Temporal-parietal, Insular Frontal-parietal, Temporal-occipital	3	5	superior temporal gyrus	1
100	Sarubbo, S., Tate, M., De Benedictis, A., Merler, S., Moritz-Gasser, S., Herbet, G., & Duffau, H.	Mapping critical cortical hubs and white matter pathways by direct electrical stimulation: an original functional atlas of the human brain	2020	2	1	Frontal, Temporal, Frontal-temporal-insular, Frontal-insular, Parietal, Temporal-insular Temporal-parietal, Insular Frontal-parietal, Temporal-occipital	3	5	supra marginal gyrus	1
100	Sarubbo, S., Tate, M., De Benedictis, A., Merler, S., Moritz-Gasser, S., Herbet, G., & Duffau, H.	Mapping critical cortical hubs and white matter pathways by direct electrical stimulation: an original functional atlas of the human brain	2020	2	1	Frontal, Temporal, Frontal-temporal-insular, Frontal-insular, Parietal, Temporal-insular Temporal-parietal, Insular Frontal-parietal, Temporal-occipital	3	10	middle temporal gyrus	1
100	Sarubbo, S., Tate, M., De Benedictis, A., Merler, S., Moritz-Gasser, S., Herbet, G., & Duffau, H.	Mapping critical cortical hubs and white matter pathways by direct electrical stimulation: an original functional atlas of the human brain	2020	2	1	Frontal, Temporal, Frontal-temporal-insular, Frontal-insular, Parietal, Temporal-insular Temporal-parietal, Insular Frontal-parietal, Temporal-occipital	3	10	inferior temporal gyrus	1
100	Sarubbo, S., Tate, M., De Benedictis, A., Merler, S., Moritz-Gasser, S., Herbet, G., & Duffau, H.	Mapping critical cortical hubs and white matter pathways by direct electrical stimulation: an original functional atlas of the human brain	2020	2	1	Frontal, Temporal, Frontal-temporal-insular, Frontal-insular, Parietal, Temporal-insular Temporal-parietal, Insular Frontal-parietal, Temporal-occipital	3	10	fusiform gyrus	1
100	Sarubbo, S., Tate, M., De Benedictis, A., Merler, S., Moritz-Gasser, S., Herbet, G., & Duffau, H.	Mapping critical cortical hubs and white matter pathways by direct electrical stimulation: an original functional atlas of the human brain	2020	2	1	Frontal, Temporal, Frontal-temporal-insular, Frontal-insular, Parietal, Temporal-insular Temporal-parietal, Insular Frontal-parietal, Temporal-occipital	3	10	inferior occipital gyrus	1
100	Sarubbo, S., Tate, M., De Benedictis, A., Merler, S., Moritz-Gasser, S., Herbet, G., & Duffau, H.	Mapping critical cortical hubs and white matter pathways by direct electrical stimulation: an original functional atlas of the human brain	2020	2	1	Frontal, Temporal, Frontal-temporal-insular, Frontal-insular, Parietal, Temporal-insular Temporal-parietal, Insular Frontal-parietal, Temporal-occipital	3	7	1	2: WM under angular gyrus
100	Sarubbo, S., Tate, M., De Benedictis, A., Merler, S., Moritz-Gasser, S., Herbet, G., & Duffau, H.	Mapping critical cortical hubs and white matter pathways by direct electrical stimulation: an original functional atlas of the human brain	2020	2	1	Frontal, Temporal, Frontal-temporal-insular, Frontal-insular, Parietal, Temporal-insular Temporal-parietal, Insular Frontal-parietal, Temporal-occipital	3	5	1	2: WM under angular gyrus
100	Sarubbo, S., Tate, M., De Benedictis, A., Merler, S., Moritz-Gasser, S., Herbet, G., & Duffau, H.	Mapping critical cortical hubs and white matter pathways by direct electrical stimulation: an original functional atlas of the human brain	2020	2	1	Frontal, Temporal, Frontal-temporal-insular, Frontal-insular, Parietal, Temporal-insular Temporal-parietal, Insular Frontal-parietal, Temporal-occipital	3	4	1	2: WM under fusiform gyrus
100	Sarubbo, S., Tate, M., De Benedictis, A., Merler, S., Moritz-Gasser, S., Herbet, G., & Duffau, H.	Mapping critical cortical hubs and white matter pathways by direct electrical stimulation: an original functional atlas of the human brain	2020	2	1	Frontal, Temporal, Frontal-temporal-insular, Frontal-insular, Parietal, Temporal-insular Temporal-parietal, Insular Frontal-parietal, Temporal-occipital	3	1	1	2: WM under inferior frontal gyrus
100	Sarubbo, S., Tate, M., De Benedictis, A., Merler, S., Moritz-Gasser, S., Herbet, G., & Duffau, H.	Mapping critical cortical hubs and white matter pathways by direct electrical stimulation: an original functional atlas of the human brain	2020	2	1	Frontal, Temporal, Frontal-temporal-insular, Frontal-insular, Parietal, Temporal-insular Temporal-parietal, Insular Frontal-parietal, Temporal-occipital	3	7	1	2: WM under inferior frontal gyrus
100	Sarubbo, S., Tate, M., De Benedictis, A., Merler, S., Moritz-Gasser, S., Herbet, G., & Duffau, H.	Mapping critical cortical hubs and white matter pathways by direct electrical stimulation: an original functional atlas of the human brain	2020	2	1	Frontal, Temporal, Frontal-temporal-insular, Frontal-insular, Parietal, Temporal-insular Temporal-parietal, Insular Frontal-parietal, Temporal-occipital	3	2	1	2: WM under inferior frontal gyrus
100	Sarubbo, S., Tate, M., De Benedictis, A., Merler, S., Moritz-Gasser, S., Herbet, G., & Duffau, H.	Mapping critical cortical hubs and white matter pathways by direct electrical stimulation: an original functional atlas of the human brain	2020	2	1	Frontal, Temporal, Frontal-temporal-insular, Frontal-insular, Parietal, Temporal-insular Temporal-parietal, Insular Frontal-parietal, Temporal-occipital	3	10	1	2: WM under inferior occipital gyrus
100	Sarubbo, S., Tate, M., De Benedictis, A., Merler, S., Moritz-Gasser, S., Herbet, G., & Duffau, H.	Mapping critical cortical hubs and white matter pathways by direct electrical stimulation: an original functional atlas of the human brain	2020	2	1	Frontal, Temporal, Frontal-temporal-insular, Frontal-insular, Parietal, Temporal-insular Temporal-parietal, Insular Frontal-parietal, Temporal-occipital	3	2	1	2: WM under inferior temporal gyrus
100	Sarubbo, S., Tate, M., De Benedictis, A., Merler, S., Moritz-Gasser, S., Herbet, G., & Duffau, H.	Mapping critical cortical hubs and white matter pathways by direct electrical stimulation: an original functional atlas of the human brain	2020	2	1	Frontal, Temporal, Frontal-temporal-insular, Frontal-insular, Parietal, Temporal-insular Temporal-parietal, Insular Frontal-parietal, Temporal-occipital	3	4	1	2: WM under inferior temporal gyrus
100	Sarubbo, S., Tate, M., De Benedictis, A., Merler, S., Moritz-Gasser, S., Herbet, G., & Duffau, H.	Mapping critical cortical hubs and white matter pathways by direct electrical stimulation: an original functional atlas of the human brain	2020	2	1	Frontal, Temporal, Frontal-temporal-insular, Frontal-insular, Parietal, Temporal-insular Temporal-parietal, Insular Frontal-parietal, Temporal-occipital	3	5	1	2: WM under inferior temporal gyrus
100	Sarubbo, S., Tate, M., De Benedictis, A., Merler, S., Moritz-Gasser, S., Herbet, G., & Duffau, H.	Mapping critical cortical hubs and white matter pathways by direct electrical stimulation: an original functional atlas of the human brain	2020	2	1	Frontal, Temporal, Frontal-temporal-insular, Frontal-insular, Parietal, Temporal-insular Temporal-parietal, Insular Frontal-parietal, Temporal-occipital	3	2	1	2: WM under lateral fronts-orbital cortex
100	Sarubbo, S., Tate, M., De Benedictis, A., Merler, S., Moritz-Gasser, S., Herbet, G., & Duffau, H.	Mapping critical cortical hubs and white matter pathways by direct electrical stimulation: an original functional atlas of the human brain	2020	2	1	Frontal, Temporal, Frontal-temporal-insular, Frontal-insular, Parietal, Temporal-insular Temporal-parietal, Insular Frontal-parietal, Temporal-occipital	3	7	1	2: WM under middle frontal gyrus
100	Sarubbo, S., Tate, M., De Benedictis, A., Merler, S., Moritz-Gasser, S., Herbet, G., & Duffau, H.	Mapping critical cortical hubs and white matter pathways by direct electrical stimulation: an original functional atlas of the human brain	2020	2	1	Frontal, Temporal, Frontal-temporal-insular, Frontal-insular, Parietal, Temporal-insular Temporal-parietal, Insular Frontal-parietal, Temporal-occipital	3	2	1	2: WM under middle frontal gyrus
100	Sarubbo, S., Tate, M., De Benedictis, A., Merler, S., Moritz-Gasser, S., Herbet, G., & Duffau, H.	Mapping critical cortical hubs and white matter pathways by direct electrical stimulation: an original functional atlas of the human brain	2020	2	1	Frontal, Temporal, Frontal-temporal-insular, Frontal-insular, Parietal, Temporal-insular Temporal-parietal, Insular Frontal-parietal, Temporal-occipital	3	4	1	2: WM under middle temporal gyrus
100	Sarubbo, S., Tate, M., De Benedictis, A., Merler, S., Moritz-Gasser, S., Herbet, G., & Duffau, H.	Mapping critical cortical hubs and white matter pathways by direct electrical stimulation: an original functional atlas of the human brain	2020	2	1	Frontal, Temporal, Frontal-temporal-insular, Frontal-insular, Parietal, Temporal-insular Temporal-parietal, Insular Frontal-parietal, Temporal-occipital	3	10	1	2: WM under MTG
100	Sarubbo, S., Tate, M., De Benedictis, A., Merler, S., Moritz-Gasser, S., Herbet, G., & Duffau, H.	Mapping critical cortical hubs and white matter pathways by direct electrical stimulation: an original functional atlas of the human brain	2020	2	1	Frontal, Temporal, Frontal-temporal-insular, Frontal-insular, Parietal, Temporal-insular Temporal-parietal, Insular Frontal-parietal, Temporal-occipital	3	5	1	2: WM under postcentral gyrus
100	Sarubbo, S., Tate, M., De Benedictis, A., Merler, S., Moritz-Gasser, S., Herbet, G., & Duffau, H.	Mapping critical cortical hubs and white matter pathways by direct electrical stimulation: an original functional atlas of the human brain	2020	2	1	Frontal, Temporal, Frontal-temporal-insular, Frontal-insular, Parietal, Temporal-insular Temporal-parietal, Insular Frontal-parietal, Temporal-occipital	3	5	1	2: WM under precentral gyrus
100	Sarubbo, S., Tate, M., De Benedictis, A., Merler, S., Moritz-Gasser, S., Herbet, G., & Duffau, H.	Mapping critical cortical hubs and white matter pathways by direct electrical stimulation: an original functional atlas of the human brain	2020	2	1	Frontal, Temporal, Frontal-temporal-insular, Frontal-insular, Parietal, Temporal-insular Temporal-parietal, Insular Frontal-parietal, Temporal-occipital	3	7	1	2: WM under superior frontal gyrus
100	Sarubbo, S., Tate, M., De Benedictis, A., Merler, S., Moritz-Gasser, S., Herbet, G., & Duffau, H.	Mapping critical cortical hubs and white matter pathways by direct electrical stimulation: an original functional atlas of the human brain	2020	2	1	Frontal, Temporal, Frontal-temporal-insular, Frontal-insular, Parietal, Temporal-insular Temporal-parietal, Insular Frontal-parietal, Temporal-occipital	3	4	1	2: WM under superior frontal gyrus
100	Sarubbo, S., Tate, M., De Benedictis, A., Merler, S., Moritz-Gasser, S., Herbet, G., & Duffau, H.	Mapping critical cortical hubs and white matter pathways by direct electrical stimulation: an original functional atlas of the human brain	2020	2	1	Frontal, Temporal, Frontal-temporal-insular, Frontal-insular, Parietal, Temporal-insular Temporal-parietal, Insular Frontal-parietal, Temporal-occipital	3	5	1	2: WM under superior parietal lobule
100	Sarubbo, S., Tate, M., De Benedictis, A., Merler, S., Moritz-Gasser, S., Herbet, G., & Duffau, H.	Mapping critical cortical hubs and white matter pathways by direct electrical stimulation: an original functional atlas of the human brain	2020	2	1	Frontal, Temporal, Frontal-temporal-insular, Frontal-insular, Parietal, Temporal-insular Temporal-parietal, Insular Frontal-parietal, Temporal-occipital	3	4	1	2: WM under superior temporal gyrus
100	Sarubbo, S., Tate, M., De Benedictis, A., Merler, S., Moritz-Gasser, S., Herbet, G., & Duffau, H.	Mapping critical cortical hubs and white matter pathways by direct electrical stimulation: an original functional atlas of the human brain	2020	2	1	Frontal, Temporal, Frontal-temporal-insular, Frontal-insular, Parietal, Temporal-insular Temporal-parietal, Insular Frontal-parietal, Temporal-occipital	3	5	1	2: WM under supra marginal gyrus
100	Sarubbo, S., Tate, M., De Benedictis, A., Merler, S., Moritz-Gasser, S., Herbet, G., & Duffau, H.	Mapping critical cortical hubs and white matter pathways by direct electrical stimulation: an original functional atlas of the human brain	2020	2	1	Frontal, Temporal, Frontal-temporal-insular, Frontal-insular, Parietal, Temporal-insular Temporal-parietal, Insular Frontal-parietal, Temporal-occipital	3	9	1	2: WM under supra marginal gyrus
100	Sarubbo, S., Tate, M., De Benedictis, A., Merler, S., Moritz-Gasser, S., Herbet, G., & Duffau, H.	Mapping critical cortical hubs and white matter pathways by direct electrical stimulation: an original functional atlas of the human brain	2020	2	1	Frontal, Temporal, Frontal-temporal-insular, Frontal-insular, Parietal, Temporal-insular Temporal-parietal, Insular Frontal-parietal, Temporal-occipital	3	2	1	2: WM under supramarginal gyrus
100	Sarubbo, S., Tate, M., De Benedictis, A., Merler, S., Moritz-Gasser, S., Herbet, G., & Duffau, H.	Mapping critical cortical hubs and white matter pathways by direct electrical stimulation: an original functional atlas of the human brain	2020	2	1	Frontal, Temporal, Frontal-temporal-insular, Frontal-insular, Parietal, Temporal-insular Temporal-parietal, Insular Frontal-parietal, Temporal-occipital	3	1	1	2: WM under ventral premotor cortex
100	Sarubbo, S., Tate, M., De Benedictis, A., Merler, S., Moritz-Gasser, S., Herbet, G., & Duffau, H.	Mapping critical cortical hubs and white matter pathways by direct electrical stimulation: an original functional atlas of the human brain	2020	2	1	Frontal, Temporal, Frontal-temporal-insular, Frontal-insular, Parietal, Temporal-insular Temporal-parietal, Insular Frontal-parietal, Temporal-occipital	3	1	1	2:WM under middle frontal gyrus
100	Sarubbo, S., Tate, M., De Benedictis, A., Merler, S., Moritz-Gasser, S., Herbet, G., & Duffau, H.	Mapping critical cortical hubs and white matter pathways by direct electrical stimulation: an original functional atlas of the human brain	2020	2	1	Frontal, Temporal, Frontal-temporal-insular, Frontal-insular, Parietal, Temporal-insular Temporal-parietal, Insular Frontal-parietal, Temporal-occipital	3	1	1	2:WM under superior temporal gyrus
100	Sarubbo, S., Tate, M., De Benedictis, A., Merler, S., Moritz-Gasser, S., Herbet, G., & Duffau, H.	Mapping critical cortical hubs and white matter pathways by direct electrical stimulation: an original functional atlas of the human brain	2020	2	1	Frontal, Temporal, Frontal-temporal-insular, Frontal-insular, Parietal, Temporal-insular Temporal-parietal, Insular Frontal-parietal, Temporal-occipital	3	6	1	caudate
100	Sarubbo, S., Tate, M., De Benedictis, A., Merler, S., Moritz-Gasser, S., Herbet, G., & Duffau, H.	Mapping critical cortical hubs and white matter pathways by direct electrical stimulation: an original functional atlas of the human brain	2020	2	1	Frontal, Temporal, Frontal-temporal-insular, Frontal-insular, Parietal, Temporal-insular Temporal-parietal, Insular Frontal-parietal, Temporal-occipital	3	1	1	putamen
100	Sarubbo, S., Tate, M., De Benedictis, A., Merler, S., Moritz-Gasser, S., Herbet, G., & Duffau, H.	Mapping critical cortical hubs and white matter pathways by direct electrical stimulation: an original functional atlas of the human brain	2020	2	1	Frontal, Temporal, Frontal-temporal-insular, Frontal-insular, Parietal, Temporal-insular Temporal-parietal, Insular Frontal-parietal, Temporal-occipital	3	4	1	putamen
100	Sarubbo, S., Tate, M., De Benedictis, A., Merler, S., Moritz-Gasser, S., Herbet, G., & Duffau, H.	Mapping critical cortical hubs and white matter pathways by direct electrical stimulation: an original functional atlas of the human brain	2020	2	1	Frontal, Temporal, Frontal-temporal-insular, Frontal-insular, Parietal, Temporal-insular Temporal-parietal, Insular Frontal-parietal, Temporal-occipital	3	9	1	WM under angular gyrus (IFOF, not totally clear)
100	Sarubbo, S., Tate, M., De Benedictis, A., Merler, S., Moritz-Gasser, S., Herbet, G., & Duffau, H.	Mapping critical cortical hubs and white matter pathways by direct electrical stimulation: an original functional atlas of the human brain	2020	2	1	Frontal, Temporal, Frontal-temporal-insular, Frontal-insular, Parietal, Temporal-insular Temporal-parietal, Insular Frontal-parietal, Temporal-occipital	3	2	1	WM under angular gyrus (SLF)
100	Sarubbo, S., Tate, M., De Benedictis, A., Merler, S., Moritz-Gasser, S., Herbet, G., & Duffau, H.	Mapping critical cortical hubs and white matter pathways by direct electrical stimulation: an original functional atlas of the human brain	2020	2	1	Frontal, Temporal, Frontal-temporal-insular, Frontal-insular, Parietal, Temporal-insular Temporal-parietal, Insular Frontal-parietal, Temporal-occipital	3	10	1	WM under fusiform gyrus (ILF)
100	Sarubbo, S., Tate, M., De Benedictis, A., Merler, S., Moritz-Gasser, S., Herbet, G., & Duffau, H.	Mapping critical cortical hubs and white matter pathways by direct electrical stimulation: an original functional atlas of the human brain	2020	2	1	Frontal, Temporal, Frontal-temporal-insular, Frontal-insular, Parietal, Temporal-insular Temporal-parietal, Insular Frontal-parietal, Temporal-occipital	3	5	1	WM under inferior frontal gyrus (AF)
100	Sarubbo, S., Tate, M., De Benedictis, A., Merler, S., Moritz-Gasser, S., Herbet, G., & Duffau, H.	Mapping critical cortical hubs and white matter pathways by direct electrical stimulation: an original functional atlas of the human brain	2020	2	1	Frontal, Temporal, Frontal-temporal-insular, Frontal-insular, Parietal, Temporal-insular Temporal-parietal, Insular Frontal-parietal, Temporal-occipital	3	4	1	WM under inferior frontal gyrus (IFOF)
100	Sarubbo, S., Tate, M., De Benedictis, A., Merler, S., Moritz-Gasser, S., Herbet, G., & Duffau, H.	Mapping critical cortical hubs and white matter pathways by direct electrical stimulation: an original functional atlas of the human brain	2020	2	1	Frontal, Temporal, Frontal-temporal-insular, Frontal-insular, Parietal, Temporal-insular Temporal-parietal, Insular Frontal-parietal, Temporal-occipital	3	9	1	WM under inferior frontal gyrus (IFOF, not totally clear)
100	Sarubbo, S., Tate, M., De Benedictis, A., Merler, S., Moritz-Gasser, S., Herbet, G., & Duffau, H.	Mapping critical cortical hubs and white matter pathways by direct electrical stimulation: an original functional atlas of the human brain	2020	2	1	Frontal, Temporal, Frontal-temporal-insular, Frontal-insular, Parietal, Temporal-insular Temporal-parietal, Insular Frontal-parietal, Temporal-occipital	3	9	1	WM under inferior temporal gyrus (IFOF, not totally clear)
100	Sarubbo, S., Tate, M., De Benedictis, A., Merler, S., Moritz-Gasser, S., Herbet, G., & Duffau, H.	Mapping critical cortical hubs and white matter pathways by direct electrical stimulation: an original functional atlas of the human brain	2020	2	1	Frontal, Temporal, Frontal-temporal-insular, Frontal-insular, Parietal, Temporal-insular Temporal-parietal, Insular Frontal-parietal, Temporal-occipital	3	10	1	WM under ITG (ILF)
100	Sarubbo, S., Tate, M., De Benedictis, A., Merler, S., Moritz-Gasser, S., Herbet, G., & Duffau, H.	Mapping critical cortical hubs and white matter pathways by direct electrical stimulation: an original functional atlas of the human brain	2020	2	1	Frontal, Temporal, Frontal-temporal-insular, Frontal-insular, Parietal, Temporal-insular Temporal-parietal, Insular Frontal-parietal, Temporal-occipital	3	5	1	WM under middle frontal gyrus (AF)
100	Sarubbo, S., Tate, M., De Benedictis, A., Merler, S., Moritz-Gasser, S., Herbet, G., & Duffau, H.	Mapping critical cortical hubs and white matter pathways by direct electrical stimulation: an original functional atlas of the human brain	2020	2	1	Frontal, Temporal, Frontal-temporal-insular, Frontal-insular, Parietal, Temporal-insular Temporal-parietal, Insular Frontal-parietal, Temporal-occipital	3	4	1	WM under middle frontal gyrus (IFOF)
100	Sarubbo, S., Tate, M., De Benedictis, A., Merler, S., Moritz-Gasser, S., Herbet, G., & Duffau, H.	Mapping critical cortical hubs and white matter pathways by direct electrical stimulation: an original functional atlas of the human brain	2020	2	1	Frontal, Temporal, Frontal-temporal-insular, Frontal-insular, Parietal, Temporal-insular Temporal-parietal, Insular Frontal-parietal, Temporal-occipital	3	9	1	WM under middle frontal gyrus (IFOF, not totally clear)
100	Sarubbo, S., Tate, M., De Benedictis, A., Merler, S., Moritz-Gasser, S., Herbet, G., & Duffau, H.	Mapping critical cortical hubs and white matter pathways by direct electrical stimulation: an original functional atlas of the human brain	2020	2	1	Frontal, Temporal, Frontal-temporal-insular, Frontal-insular, Parietal, Temporal-insular Temporal-parietal, Insular Frontal-parietal, Temporal-occipital	3	5	1	WM under middle temporal gyrus (AF)
100	Sarubbo, S., Tate, M., De Benedictis, A., Merler, S., Moritz-Gasser, S., Herbet, G., & Duffau, H.	Mapping critical cortical hubs and white matter pathways by direct electrical stimulation: an original functional atlas of the human brain	2020	2	1	Frontal, Temporal, Frontal-temporal-insular, Frontal-insular, Parietal, Temporal-insular Temporal-parietal, Insular Frontal-parietal, Temporal-occipital	3	2	1	WM under middle temporal gyrus (SLF)
100	Sarubbo, S., Tate, M., De Benedictis, A., Merler, S., Moritz-Gasser, S., Herbet, G., & Duffau, H.	Mapping critical cortical hubs and white matter pathways by direct electrical stimulation: an original functional atlas of the human brain	2020	2	1	Frontal, Temporal, Frontal-temporal-insular, Frontal-insular, Parietal, Temporal-insular Temporal-parietal, Insular Frontal-parietal, Temporal-occipital	3	7	1	WM under postcentral gyrus (SLF)
100	Sarubbo, S., Tate, M., De Benedictis, A., Merler, S., Moritz-Gasser, S., Herbet, G., & Duffau, H.	Mapping critical cortical hubs and white matter pathways by direct electrical stimulation: an original functional atlas of the human brain	2020	2	1	Frontal, Temporal, Frontal-temporal-insular, Frontal-insular, Parietal, Temporal-insular Temporal-parietal, Insular Frontal-parietal, Temporal-occipital	3	7	1	WM under precentral gyrus (SLF)
100	Sarubbo, S., Tate, M., De Benedictis, A., Merler, S., Moritz-Gasser, S., Herbet, G., & Duffau, H.	Mapping critical cortical hubs and white matter pathways by direct electrical stimulation: an original functional atlas of the human brain	2020	2	1	Frontal, Temporal, Frontal-temporal-insular, Frontal-insular, Parietal, Temporal-insular Temporal-parietal, Insular Frontal-parietal, Temporal-occipital	3	9	1	WM under superior parietal lobe (IFOF, not totally clear)
100	Sarubbo, S., Tate, M., De Benedictis, A., Merler, S., Moritz-Gasser, S., Herbet, G., & Duffau, H.	Mapping critical cortical hubs and white matter pathways by direct electrical stimulation: an original functional atlas of the human brain	2020	2	1	Frontal, Temporal, Frontal-temporal-insular, Frontal-insular, Parietal, Temporal-insular Temporal-parietal, Insular Frontal-parietal, Temporal-occipital	3	5	1	WM under superior temporal gyrus (AF)
100	Sarubbo, S., Tate, M., De Benedictis, A., Merler, S., Moritz-Gasser, S., Herbet, G., & Duffau, H.	Mapping critical cortical hubs and white matter pathways by direct electrical stimulation: an original functional atlas of the human brain	2020	2	1	Frontal, Temporal, Frontal-temporal-insular, Frontal-insular, Parietal, Temporal-insular Temporal-parietal, Insular Frontal-parietal, Temporal-occipital	3	9	1	WM under superior temporal gyrus (IFOF, not totally clear)
100	Sarubbo, S., Tate, M., De Benedictis, A., Merler, S., Moritz-Gasser, S., Herbet, G., & Duffau, H.	Mapping critical cortical hubs and white matter pathways by direct electrical stimulation: an original functional atlas of the human brain	2020	2	1	Frontal, Temporal, Frontal-temporal-insular, Frontal-insular, Parietal, Temporal-insular Temporal-parietal, Insular Frontal-parietal, Temporal-occipital	3	2	1	WM under superior temporal gyrus (SLF)
100	Sarubbo, S., Tate, M., De Benedictis, A., Merler, S., Moritz-Gasser, S., Herbet, G., & Duffau, H.	Mapping critical cortical hubs and white matter pathways by direct electrical stimulation: an original functional atlas of the human brain	2020	2	1	Frontal, Temporal, Frontal-temporal-insular, Frontal-insular, Parietal, Temporal-insular Temporal-parietal, Insular Frontal-parietal, Temporal-occipital	3	7	1	WM under supramarginal gyrus (SLF)
101	Duffau, H.	A personal consecutive series of surgically treated 51 cases of insular WHO Grade II glioma: advances and limitations	2009	2	1	insula	3	3	insular cortex	1
101	Duffau, H.	A personal consecutive series of surgically treated 51 cases of insular WHO Grade II glioma: advances and limitations	2009	2	1	insula	3	5	1	arcuate fasciculus
101	Duffau, H.	A personal consecutive series of surgically treated 51 cases of insular WHO Grade II glioma: advances and limitations	2009	2	1	insula	3	4	1	inferior frontaloccipital fasciculus
101	Duffau, H.	A personal consecutive series of surgically treated 51 cases of insular WHO Grade II glioma: advances and limitations	2009	2	1	insula	3	3	1	lentiform nucleus
102	Rech, F., Wassermann, D., & Duffau, H.	New insights into the neural foundations mediating movement/language interactions gained from intrasurgical direct electrostimulations	2020	0	1	frontal, central, temporal, temporo-occipital, parietal, insular	3	1	post central gyrus	1
102	Rech, F., Wassermann, D., & Duffau, H.	New insights into the neural foundations mediating movement/language interactions gained from intrasurgical direct electrostimulations	2020	0	1	frontal, central, temporal, temporo-occipital, parietal, insular	3	1	superior frontal gyrus	1
102	Rech, F., Wassermann, D., & Duffau, H.	New insights into the neural foundations mediating movement/language interactions gained from intrasurgical direct electrostimulations	2020	0	1	frontal, central, temporal, temporo-occipital, parietal, insular	3	1	precentral gyrus	1
102	Rech, F., Wassermann, D., & Duffau, H.	New insights into the neural foundations mediating movement/language interactions gained from intrasurgical direct electrostimulations	2020	0	1	frontal, central, temporal, temporo-occipital, parietal, insular	3	1	post central gyrus	1
102	Rech, F., Wassermann, D., & Duffau, H.	New insights into the neural foundations mediating movement/language interactions gained from intrasurgical direct electrostimulations	2020	0	1	frontal, central, temporal, temporo-occipital, parietal, insular	3	1	post central gyrus	1
102	Rech, F., Wassermann, D., & Duffau, H.	New insights into the neural foundations mediating movement/language interactions gained from intrasurgical direct electrostimulations	2020	0	1	frontal, central, temporal, temporo-occipital, parietal, insular	3	1	pars opercularis	1

## Sheet: Explanation
Variable	0	1	2	3	4	5	6	7	8	9	10	11	12	13
Tumor grade (WHO)	Not reported	/	Grade 2	Grade 3	Grade 4	Combined numbers: group of combined WHO grades
Low/High grade	Not reported	low-grade glioma	high-grade glioma	combined: low + high grade glioma in a group
Location hemisphere	Not reported	left	right	combined: left + right hemispheric tumors in a group (one patient had either a left OR right hemispheric tumor location)
Paraphasia	/	Speech arrest	Anomia	Dysarthria	Semantic errors	Phonemic errors	Perseveration	Verbal apraxia	Speech initiation difficulties	Comprehension errors	Reading errors	Writing errors	Production errors	Irrelevant paraphasia
Cortical/subcortical brain location	/	No location at this level
